# Supplementary material for: Quantifying bacterial evolution in the wild: A birthday problem for Campylobacter lineages
Source: PLoS Genet. 2021 Sep 28;17(9):e1009829. doi: 10.1371/journal.pgen.1009829 (PMC8500405; doi:10.1371/journal.pgen.1009829)
Supplement: S1 Table — (XLSX) [file pgen.1009829.s001.xlsx]

## Sheet: TableS1
S1 Table. Isolate list information
id	isolate	year	source	species	ST	clonal complex	BioProject	Accession
2	171	2003	human	Campylobacter coli	867	ST-828CC	PRJNA177352	ANGM00000000.1
17	CAMP2588	2005	chicken	Campylobacter coli	867	ST-828CC	PRJEB2075	ERR016624
19	CAMP3129	2006	human	Campylobacter coli	8320	ST-828CC	PRJEB2075	ERR016626
26	NC 009839	2007	type strain	Campylobacter jejuni	267	ST-283CC	PRJNA17953	CP000538.1
28	NC 003912	2005	type strain	Campylobacter jejuni	354	ST-354CC	PRJNA224116	CP000025.1
29	NC_002163	2016	type strain	Campylobacter jejuni	43	ST-21CC	PRJNA57587	AL111168.1
32	CampsClin11	2005	human	Campylobacter jejuni	11	ST-45CC	PRJEB2075	ERR024478
34	CampsClin262	2005	human	Campylobacter jejuni	262	ST-21CC	PRJEB2075	ERR024475
36	CampsClin266	2006	human	Campylobacter jejuni	266	ST-21CC	PRJEB2075	ERR024476
37	CampsClin883	2006	human	Campylobacter jejuni	883	ST-21CC	PRJEB2075	ERR024477
39	chick2219	2005	chicken	Campylobacter jejuni	2219	ST-45CC	PRJEB2075	ERR024426
42	cow42	2006	cattle	Campylobacter jejuni	42	ST-42CC	PRJEB2075	ERR024430
45	chick594	2006	chicken	Campylobacter jejuni	583	ST-45CC	PRJEB2075	ERR024434
48	cow206	2006	cattle	Campylobacter jejuni	206	ST-206CC	PRJEB2075	ERR024437
52	cow334	2006	cattle	Campylobacter jejuni	334	ST-45CC	PRJEB2075	ERR023263
56	cowa45	2006	cattle	Campylobacter jejuni	45	ST-45CC	PRJEB2075	ERR023269
59	cow518	2006	cattle	Campylobacter jejuni	21	ST-21CC	PRJEB2075	ERR024441
60	CampsClin53	2005	human	Campylobacter jejuni	53	ST-21CC	PRJEB2075	ERR024474
62	cowa21	2006	cattle	Campylobacter jejuni	21	ST-21CC	PRJEB2075	ERR023273
63	chickc21	2006	chicken	Campylobacter jejuni	21	ST-21CC	PRJEB2075	ERR024447
64	chick25	2006	chicken	Campylobacter jejuni	814	ST-661CC	PRJEB2075	ERR024448
65	chick104	2006	chicken	Campylobacter jejuni	104	ST-21CC	PRJEB2075	ERR023274
66	chick353	2009	chicken	Campylobacter jejuni	353	ST-353CC	PRJEB2075	ERR023264
67	chickb354	2009	chicken	Campylobacter jejuni	354	ST-354CC	PRJEB2075	ERR024453
71	chick19	2009	chicken	Campylobacter jejuni	50	ST-21CC	PRJEB2075	ERR023276
72	chick50	2009	chicken	Campylobacter jejuni	50	ST-21CC	PRJEB2075	ERR023280
73	chick53	2009	chicken	Campylobacter jejuni	53	ST-21CC	PRJEB2075	ERR023281
74	chick262	2009	chicken	Campylobacter jejuni	262	ST-21CC	PRJEB2075	ERR023282
75	chick266	2009	chicken	Campylobacter jejuni	266	ST-21CC	PRJEB2075	ERR023283
77	chick1086	2009	chicken	Campylobacter jejuni	50	ST-21CC	PRJEB2075	ERR023285
78	chick1360	2009	chicken	Campylobacter jejuni	50	ST-21CC	PRJEB2075	ERR023286
79	chick11	2009	chicken	Campylobacter jejuni	11	ST-45CC	PRJEB2075	ERR023287
80	chick137	2009	chicken	Campylobacter jejuni	2030	ST-257CC	PRJEB2075	ERR023277
81	chick1003	2009	chicken	Campylobacter jejuni	1003	ST-45CC	PRJEB2075	ERR023278
84	chick2223	2009	chicken	Campylobacter jejuni	45	ST-45CC	PRJEB2075	ERR024452
85	cow3583	2003	cattle	Campylobacter jejuni	3583	ST-42CC	PRJEB2075	ERR024442
87	cow273	2003	cattle	Campylobacter jejuni	273	ST-206CC	PRJEB2075	ERR024445
88	cow270	2003	cattle	Campylobacter jejuni	270	ST-403CC	PRJEB2075	ERR023293
89	cowb21	2003	cattle	Campylobacter jejuni	21	ST-21CC	PRJEB2075	ERR023294
90	cowb45	2003	cattle	Campylobacter jejuni	45	ST-45CC	PRJEB2075	ERR023295
91	cowc45	2003	cattle	Campylobacter jejuni	45	ST-45CC	PRJEB2075	ERR024443
92	cowd45	2003	cattle	Campylobacter jejuni	45	ST-45CC	PRJEB2075	ERR024444
94	cow104	2003	cattle	Campylobacter jejuni	104	ST-21CC	PRJEB2075	ERR024439
97	cow3201	2003	cattle	Campylobacter jejuni	19	ST-21CC	PRJEB2075	ERR023299
99	cow3205	2003	cattle	Campylobacter jejuni	206	ST-206CC	PRJEB2075	ERR023290
102	cow583	2003	cattle	Campylobacter jejuni	583	ST-45CC	PRJEB2075	ERR027216
103	cow3207	2003	cattle	Campylobacter jejuni	334	ST-45CC	PRJEB2075	ERR027220
104	cow3214	2003	cattle	Campylobacter jejuni	45	ST-45CC	PRJEB2075	ERR027221
105	chick354	2004	chicken	Campylobacter jejuni	257	ST-257CC	PRJEB2075	ERR027222
106	chick51	2005	chicken	Campylobacter jejuni	51	ST-443CC	PRJEB2075	ERR024454
108	chick574	2004	chicken	Campylobacter jejuni	574	ST-574CC	PRJEB2075	ERR027223
110	chickb21	2003	chicken	Campylobacter jejuni	21	ST-21CC	PRJEB2075	ERR027225
111	chickb45	2004	chicken	Campylobacter jejuni	45	ST-45CC	PRJEB2075	ERR027226
112	chickd45	2004	chicken	Campylobacter jejuni	45	ST-45CC	PRJEB2075	ERR024440
113	chick883	2004	chicken	Campylobacter jejuni	883	ST-21CC	PRJEB2075	ERR027227
114	chick230	2004	chicken	Campylobacter jejuni	230	ST-45CC	PRJEB2075	ERR027217
116	CampsClin21	2005	human	Campylobacter jejuni	9092	ST-21CC	PRJEB2075	ERR024472
117	OxClina21	2003	human	Campylobacter jejuni	21	ST-21CC	PRJEB2075	ERR024457
119	OxClina45	2003	human	Campylobacter jejuni	45	ST-45CC	PRJEB2075	ERR024459
124	starling45	2013	starling	Campylobacter jejuni	45	ST-45CC	PRJEB2075	ERR024464
126	goose1033	2013	goose	Campylobacter jejuni	1033	ST-1034CC	PRJEB2075	ERR024466
128	goose137	2013	goose	Campylobacter jejuni	137	ST-45CC	PRJEB2075	ERR024468
130	duck702	2013	duck	Campylobacter jejuni	702	ST-702CC	PRJEB2075	ERR024470
131	duck45	2013	duck	Campylobacter jejuni	45	ST-45CC	PRJEB2075	ERR024462
133	Cc90-3	2001	pig	Campylobacter coli	3862	ST-828CC	PRJNA274792	SRR036814
134	CcZ163	2012	poultry	Campylobacter coli	3336	ST-828CC	PRJNA274792	SRR036815
135	Cc2548	2002	poultry	Campylobacter coli	1167	ST-828CC	PRJNA274792	SRR036816
136	Cc2553	2001	poultry	Campylobacter coli	825	ST-828CC	PRJNA274792	SRR036817
137	Cc2680	2002	poultry	Campylobacter coli	3872	ST-828CC	PRJNA274792	SRR036818
138	Cc2685	2002	poultry	Campylobacter coli	1082	ST-828CC	PRJNA274792	SRR036819
140	Cc2692	2003	poultry	Campylobacter coli	860	ST-828CC	PRJNA274792	SRR036821
141	Cc2698	2003	poultry	Campylobacter coli	829	ST-828CC	PRJNA274792	SRR036822
142	Cc84-2	2000	pig	Campylobacter coli	1113	ST-828CC	PRJNA274792	SRR036823
143	Cc80352	2000	poultry	Campylobacter coli	1017	ST-828CC	PRJNA274792	SRR036824
145	Cc1091	2002	cattle	Campylobacter coli	1068	ST-828CC	PRJNA274792	SRR036826
147	Cc1148	2002	cattle	Campylobacter coli	1068	ST-828CC	PRJNA274792	SRR036828
148	Cc1417	2002	cattle	Campylobacter coli	3221	ST-828CC	PRJNA274792	SRR036829
149	Cc132-6	2001	pig	Campylobacter coli	3221	ST-828CC	PRJNA274792	SRR036830
150	Cc1891	2003	cattle	Campylobacter coli	1068	ST-828CC	PRJNA274792	SRR036831
151	Cc1909	2002	cattle	Campylobacter coli	1104	ST-828CC	PRJNA274792	SRR036832
152	Cc59-2	2000	pig	Campylobacter coli	890	ST-828CC	PRJNA274792	SRR036833
153	Cc1948	2003	cattle	Campylobacter coli	1104	ST-828CC	PRJNA274792	SRR036834
154	Cc1957	2003	cattle	Campylobacter coli	2698	ST-828CC	PRJNA274792	SRR036835
155	Cc1961	2003	cattle	Campylobacter coli	1104	ST-828CC	PRJNA274792	SRR036836
156	Cc202/04	2005	human	Campylobacter coli	1585	ST-828CC	PRJNA274792	SRR036837
164	Cc151-9	2001	pig	Campylobacter coli	1102	ST-828CC	PRJNA274792	SRR036845
167	CcH6	2005	human	Campylobacter coli	3020	ST-828CC	PRJNA274792	SRR036848
168	CcH8	2005	human	Campylobacter coli	901	ST-828CC	PRJNA274792	SRR036849
169	CCH9	2005	human	Campylobacter coli	825	ST-828CC	PRJNA274792	SRR036850
170	CcH56	1995	human	Campylobacter coli	1096	ST-828CC	PRJNA274792	SRR036851
171	CcZ156	2012	poultry	Campylobacter coli	854	ST-828CC	PRJNA274792	SRR036852
172	Cj129-258	2013	cattle	Campylobacter jejuni	459	ST-42CC	PRJNA274792	SRR036853
178	Cj60004	2013	poultry	Campylobacter jejuni	4836	ST-658CC	PRJNA274792	SRR036859
183	Cj86605	2013	poultry	Campylobacter jejuni	4840	ST-48CC	PRJNA274792	SRR036864
187	Cj53161	2013	poultry	Campylobacter jejuni	4838	ST-353CC	PRJNA274792	SRR036868
190	Cj2008-894	2016	human	Campylobacter jejuni	1962	ST-45CC	PRJNA274792	SRR036871
191	Cj2008-872	2016	human	Campylobacter jejuni	61	ST-61CC	PRJNA274792	SRR036872
196	Cj1997-4	2016	human	Campylobacter jejuni	475	ST-48CC	PRJNA274792	SRR036877
202	Cj110-21	2013	cattle	Campylobacter jejuni	982	ST-21CC	PRJNA274792	SRR036883
203	Cj87330	2013	poultry	Campylobacter jejuni	50	ST-21CC	PRJNA274792	SRR036884
205	Cj140-16	2013	cattle	Campylobacter jejuni	5161	ST-61CC	PRJNA274792	SRR036886
206	Cj1213	2013	cattle	Campylobacter jejuni	132	ST-508CC	PRJNA274792	SRR036887
207	CjATCC43432	2013	human	Campylobacter jejuni	122	ST-206CC	PRJNA274792	SRR036888
208	Cj1798	2013	cattle	Campylobacter jejuni	61	ST-61CC	PRJNA274792	SRR036889
209	Cj1854	2013	cattle	Campylobacter jejuni	922	ST-658CC	PRJNA274792	SRR036890
210	Cj1893	2013	cattle	Campylobacter jejuni	38	ST-48CC	PRJNA274792	SRR036891
254	Hn129	2003	human	Campylobacter jejuni	19	ST-21CC	PRJEB2075	ERR062560
255	Hn30	2003	human	Campylobacter jejuni	50	ST-21CC	PRJEB2075	ERR062561
256	Hn39	2003	human	Campylobacter jejuni	53	ST-21CC	PRJEB2075	ERR062562
257	Hn4	2003	human	Campylobacter jejuni	104	ST-21CC	PRJEB2075	ERR062563
258	Hn123	2003	human	Campylobacter jejuni	262	ST-21CC	PRJEB2075	ERR062564
259	Hn4503	2009	human	Campylobacter jejuni	19	ST-21CC	PRJEB2075	ERR062565
260	Hn4249	2009	human	Campylobacter jejuni	50	ST-21CC	PRJEB2075	ERR062566
261	Hn4075	2009	human	Campylobacter jejuni	104	ST-21CC	PRJEB2075	ERR062567
262	Hn3817	2008	human	Campylobacter jejuni	262	ST-21CC	PRJEB2075	ERR062568
263	Hn1211	2005	human	Campylobacter jejuni	661	ST-661CC	PRJEB2075	ERR062569
264	Hn1550	2006	human	Campylobacter jejuni	661	ST-661CC	PRJEB2075	ERR062570
265	13254	1998	cattle	Campylobacter jejuni	21	ST-21CC	PRJEB2075	ERR062571
266	13255	1991	human	Campylobacter jejuni	22	ST-22CC	PRJEB2075	ERR062572
267	13256	1991	human	Campylobacter jejuni	42	ST-42CC	PRJEB2075	ERR062573
268	13257	1999	human	Campylobacter jejuni	45	ST-45CC	PRJEB2075	ERR062574
269	13258	1998	lamb offal or meat	Campylobacter jejuni	48	ST-48CC	PRJEB2075	ERR062575
270	13259	1991	human	Campylobacter jejuni	49	ST-49CC	PRJEB2075	ERR062576
272	13261	1998	cattle	Campylobacter jejuni	61	ST-61CC	PRJEB2075	ERR062578
273	13262	1994	environment	Campylobacter jejuni	177	ST-177CC	PRJEB2075	ERR062579
274	13263	1991	human	Campylobacter jejuni	206	ST-206CC	PRJEB2075	ERR062580
275	13264	1999	human	Campylobacter jejuni	257	ST-257CC	PRJEB2075	ERR062581
276	13265	1991	human	Campylobacter jejuni	354	ST-354CC	PRJEB2075	ERR062582
277	13266	1994	human	Campylobacter jejuni	362	ST-362CC	PRJEB2075	ERR062583
278	SS_060	2008	chicken	Campylobacter jejuni	4468	ST-661CC	PRJEB2075	ERR152307
280	SS_068	2008	chicken	Campylobacter jejuni	449	ST-353CC	PRJEB2075	ERR152315
281	SS_069	2008	chicken	Campylobacter jejuni	574	ST-574CC	PRJEB2075	ERR152316
282	SS_074	2008	chicken	Campylobacter coli	2022	ST-828CC	PRJEB2075	ERR152321
283	SS_077	2008	chicken	Campylobacter jejuni	48	ST-48CC	PRJEB2075	ERR152324
285	SS_092	2008	chicken	Campylobacter jejuni	353	ST-353CC	PRJEB2075	ERR152338
286	SS_121	2008	chicken	Campylobacter jejuni	2030	ST-257CC	PRJEB2075	ERR152367
287	SS_127	2008	chicken	Campylobacter coli	828	ST-828CC	PRJEB2075	ERR152097
288	SS_133	2008	chicken	Campylobacter jejuni	137	ST-45CC	PRJEB2075	ERR152090
289	SS_150	2008	chicken	Campylobacter coli	1090	ST-828CC	PRJEB2075	ERR152133
290	SS_153	2008	chicken	Campylobacter jejuni	21	ST-21CC	PRJEB2075	ERR152155
292	SS_160	2008	chicken	Campylobacter coli	825	ST-828CC	PRJEB2075	ERR152157
294	SS_168	2008	chicken	Campylobacter coli	1402	ST-828CC	PRJEB2075	ERR152127
296	SS_193	2008	chicken	Campylobacter coli	4433	ST-828CC	PRJEB2075	ERR152108
297	SS_194	2008	chicken	Campylobacter coli	827	ST-828CC	PRJEB2075	ERR512091
298	SS_199	2008	chicken	Campylobacter jejuni	4454	ST-433CC	PRJEB2075	ERR152093
299	SS_202	2008	chicken	Campylobacter jejuni	257	ST-257CC	PRJEB2075	ERR152129
300	SS_204	2008	chicken	Campylobacter jejuni	354	ST-354CC	PRJEB2075	ERR152124
301	SS_208	2008	chicken	Campylobacter jejuni	464	ST-464CC	PRJEB2075	ERR152096
302	SS_210	2008	chicken	Campylobacter jejuni	1489	ST-354CC	PRJEB2075	ERR152159
303	SS_214	2008	chicken	Campylobacter jejuni	48	ST-48CC	PRJEB2075	ERR152132
304	SS_216	2008	chicken	Campylobacter jejuni	51	ST-443CC	PRJEB2075	ERR152123
305	SS_219	2008	chicken	Campylobacter coli	1541	ST-828CC	PRJEB2075	ERR152095
306	SS_223	2008	chicken	Campylobacter jejuni	702	ST-702CC	PRJEB2075	ERR152128
307	SS_229	2008	chicken	Campylobacter coli	827	ST-828CC	PRJEB2075	ERR152191
308	SS_242	2008	chicken	Campylobacter jejuni	354	ST-354CC	PRJEB2075	ERR152203
309	SS_249	2008	chicken	Campylobacter jejuni	45	ST-45CC	PRJEB2075	ERR152208
310	SS_253	2008	chicken	Campylobacter coli	3616	ST-828CC	PRJEB2075	ERR152211
311	SS_256	2008	chicken	Campylobacter jejuni	257	ST-257CC	PRJEB2075	ERR152214
312	SS_257	2008	chicken	Campylobacter jejuni	583	ST-45CC	PRJEB2075	ERR152215
313	SS_260	2008	chicken	Campylobacter coli	828	ST-828CC	PRJEB2075	ERR152218
314	SS_294	2008	chicken	Campylobacter coli	1541	ST-828CC	PRJEB2075	ERR152248
316	SS_305	2008	chicken	Campylobacter coli	4304	ST-828CC	PRJEB2075	ERR152259
317	SS_307	2008	chicken	Campylobacter jejuni	775	ST-52CC	PRJEB2075	ERR152261
318	SS_309	2008	chicken	Campylobacter coli	1090	ST-828CC	PRJEB2075	ERR152263
320	SS_313	2008	chicken	Campylobacter jejuni	19	ST-21CC	PRJEB2075	ERR152267
321	SS_315	2008	chicken	Campylobacter jejuni	45	ST-45CC	PRJEB2075	ERR152269
322	SS_319	2008	chicken	Campylobacter coli	4457	ST-828CC	PRJEB2075	ERR152272
324	SS_322	2008	chicken	Campylobacter jejuni	45	ST-45CC	PRJEB2075	ERR152275
325	SS_002	2006	cattle	Campylobacter jejuni	19	ST-21CC	PRJEB2075	ERR152181
328	SS_062	2008	chicken	Campylobacter coli	4149	ST-828CC	PRJEB2075	ERR152309
330	SS_065	2008	chicken	Campylobacter jejuni	2030	ST-257CC	PRJEB2075	ERR152312
331	SS_066	2008	chicken	Campylobacter jejuni	2135	ST-21CC	PRJEB2075	ERR152313
332	SS_067	2008	chicken	Campylobacter coli	2022	ST-828CC	PRJEB2075	ERR152314
334	SS_071	2009	chicken	Campylobacter jejuni	267	ST-283CC	PRJEB2075	ERR152318
335	SS_073	2008	chicken	Campylobacter coli	830	ST-828CC	PRJEB2075	ERR152320
336	SS_079	2008	chicken	Campylobacter jejuni	2030	ST-257CC	PRJEB2075	ERR152326
337	SS_081	2008	chicken	Campylobacter jejuni	574	ST-574CC	PRJEB2075	ERR152328
338	SS_082	2009	chicken	Campylobacter coli	830	ST-828CC	PRJEB2075	ERR152329
339	SS_084	2007	chicken	Campylobacter jejuni	775	ST-52CC	PRJEB2075	ERR152331
340	SS_086	2009	chicken	Campylobacter jejuni	257	ST-257CC	PRJEB2075	ERR152333
341	SS_090	2008	chicken	Campylobacter coli	825	ST-828CC	PRJEB2075	ERR152336
342	SS_091	2009	chicken	Campylobacter jejuni	583	ST-45CC	PRJEB2075	ERR152337
343	SS_093	2009	chicken	Campylobacter coli	4422	ST-828CC	PRJEB2075	ERR152339
344	SS_100	2009	chicken	Campylobacter jejuni	3895	ST-353CC	PRJEB2075	ERR152346
345	SS_105	2008	chicken	Campylobacter jejuni	3009	ST-433CC	PRJEB2075	ERR152351
346	SS_106	2009	chicken	Campylobacter coli	828	ST-828CC	PRJEB2075	ERR152352
347	SS_107	2008	chicken	Campylobacter jejuni	48	ST-48CC	PRJEB2075	ERR152353
348	SS_110	2009	chicken	Campylobacter jejuni	464	ST-464CC	PRJEB2075	ERR152356
350	SS_114	2009	chicken	Campylobacter coli	827	ST-828CC	PRJEB2075	ERR152360
351	SS_116	2009	chicken	Campylobacter jejuni	2135	ST-21CC	PRJEB2075	ERR152362
352	SS_118	2009	chicken	Campylobacter coli	4480	ST-828CC	PRJEB2075	ERR152364
353	SS_119	2009	chicken	Campylobacter coli	1761	ST-828CC	PRJEB2075	ERR152365
354	SS_122	2008	chicken	Campylobacter coli	1614	ST-828CC	PRJEB2075	ERR512368
355	SS_123	2009	chicken	Campylobacter jejuni	257	ST-257CC	PRJEB2075	ERR152369
357	SS_131	2008	chicken	Campylobacter jejuni	4460	ST-661CC	PRJEB2075	ERR152089
358	SS_132	2008	chicken	Campylobacter coli	830	ST-828CC	PRJEB2075	ERR512126
359	SS_139	2008	chicken	Campylobacter jejuni	50	ST-21CC	PRJEB2075	ERR152156
361	SS_142	2008	chicken	Campylobacter coli	1541	ST-828CC	PRJEB2075	ERR512094
362	SS_145	2009	chicken	Campylobacter coli	1090	ST-828CC	PRJEB2075	ERR152176
363	SS_146	2008	chicken	Campylobacter coli	1055	ST-828CC	PRJEB2075	ERR152104
365	SS_149	2007	chicken	Campylobacter jejuni	2314	ST-1034CC	PRJEB2075	ERR152086
366	SS_151	2009	chicken	Campylobacter coli	830	ST-828CC	PRJEB2075	ERR152165
368	SS_154	2009	chicken	Campylobacter jejuni	48	ST-48CC	PRJEB2075	ERR152171
369	SS_158	2007	chicken	Campylobacter jejuni	1408	ST-433CC	PRJEB2075	ERR152085
370	SS_167	2009	chicken	Campylobacter jejuni	21	ST-21CC	PRJEB2075	ERR152179
371	SS_169	2009	chicken	Campylobacter jejuni	137	ST-45CC	PRJEB2075	ERR152162
373	SS_171	2009	chicken	Campylobacter jejuni	2314	ST-1034CC	PRJEB2075	ERR152178
374	SS_172	2009	chicken	Campylobacter jejuni	353	ST-353CC	PRJEB2075	ERR152169
375	SS_173	2009	chicken	Campylobacter jejuni	574	ST-574CC	PRJEB2075	ERR152170
376	SS_175	2008	chicken	Campylobacter jejuni	21	ST-21CC	PRJEB2075	ERR152144
377	SS_176	2009	chicken	Campylobacter coli	828	ST-828CC	PRJEB2075	ERR152175
378	SS_177	2008	chicken	Campylobacter jejuni	137	ST-45CC	PRJEB2075	ERR152106
379	SS_178	2008	chicken	Campylobacter jejuni	21	ST-21CC	PRJEB2075	ERR152154
380	SS_179	2008	chicken	Campylobacter jejuni	702	ST-702CC	PRJEB2075	ERR152131
381	SS_180	2009	chicken	Campylobacter jejuni	449	ST-353CC	PRJEB2075	ERR152172
382	SS_185	2009	chicken	Campylobacter jejuni	11	ST-45CC	PRJEB2075	ERR152163
383	SS_186	2008	chicken	Campylobacter coli	828	ST-828CC	PRJEB2075	ERR152125
384	SS_187	2009	chicken	Campylobacter jejuni	50	ST-21CC	PRJEB2075	ERR152161
385	SS_188	2009	chicken	Campylobacter jejuni	2030	ST-257CC	PRJEB2075	ERR152177
386	SS_189	2009	chicken	Campylobacter coli	1541	ST-828CC	PRJEB2075	ERR152168
387	SS_200	2008	chicken	Campylobacter jejuni	464	ST-464CC	PRJEB2075	ERR152130
388	SS_203	2008	chicken	Campylobacter jejuni	4454	ST-433CC	PRJEB2075	ERR152092
389	SS_206	2008	chicken	Campylobacter jejuni	4468	ST-661CC	PRJEB2075	ERR152135
390	SS_212	2009	chicken	Campylobacter jejuni	1489	ST-354CC	PRJEB2075	ERR152167
391	SS_213	2009	chicken	Campylobacter coli	828	ST-828CC	PRJEB2075	ERR152174
392	SS_218	2009	chicken	Campylobacter jejuni	45	ST-45CC	PRJEB2075	ERR152173
393	SS_220	2009	chicken	Campylobacter jejuni	257	ST-257CC	PRJEB2075	ERR152164
394	SS_225	2007	chicken	Campylobacter jejuni	353	ST-353CC	PRJEB2075	ERR152187
395	SS_226	2009	chicken	Campylobacter jejuni	51	ST-443CC	PRJEB2075	ERR152188
396	SS_227	2008	chicken	Campylobacter jejuni	1489	ST-354CC	PRJEB2075	ERR152189
397	SS_231	2009	chicken	Campylobacter jejuni	4432	ST-661CC	PRJEB2075	ERR152193
398	SS_234	2009	chicken	Campylobacter coli	4480	ST-828CC	PRJEB2075	ERR152196
399	SS_235	2009	chicken	Campylobacter jejuni	2314	ST-1034CC	PRJEB2075	ERR152197
400	SS_240	2009	chicken	Campylobacter coli	831	ST-828CC	PRJEB2075	ERR152202
401	SS_243	2008	chicken	Campylobacter jejuni	4472	ST-702CC	PRJEB2075	ERR152204
402	SS_246	2008	chicken	Campylobacter coli	4422	ST-828CC	PRJEB2075	ERR152206
404	SS_250	2008	chicken	Campylobacter coli	827	ST-828CC	PRJEB2075	ERR152209
405	SS_252	2007	chicken	Campylobacter jejuni	2197	ST-45CC	PRJEB2075	ERR152210
406	SS_254	2008	chicken	Campylobacter jejuni	583	ST-45CC	PRJEB2075	ERR152212
407	SS_255	2008	chicken	Campylobacter coli	4464	ST-828CC	PRJEB2075	ERR152213
408	SS_258	2007	chicken	Campylobacter coli	829	ST-828CC	PRJEB2075	ERR152216
409	SS_259	2007	chicken	Campylobacter jejuni	354	ST-354CC	PRJEB2075	ERR152217
410	SS_261	2008	chicken	Campylobacter coli	4465	ST-828CC	PRJEB2075	ERR152219
411	SS_262	2008	chicken	Campylobacter jejuni	574	ST-574CC	PRJEB2075	ERR152220
412	SS_287	2008	chicken	Campylobacter jejuni	574	ST-574CC	PRJEB2075	ERR152243
413	SS_288	2007	chicken	Campylobacter coli	1614	ST-828CC	PRJEB2075	ERR152244
414	SS_289	2008	chicken	Campylobacter jejuni	51	ST-443CC	PRJEB2075	ERR152245
415	SS_290	2007	chicken	Campylobacter coli	3565	ST-828CC	PRJEB2075	ERR152246
416	SS_295	2008	chicken	Campylobacter jejuni	45	ST-45CC	PRJEB2075	ERR152249
417	SS_296	2007	chicken	Campylobacter jejuni	2030	ST-257CC	PRJEB2075	ERR152250
418	SS_297	2007	chicken	Campylobacter jejuni	50	ST-21CC	PRJEB2075	ERR152251
419	SS_298	2008	chicken	Campylobacter coli	1585	ST-828CC	PRJEB2075	ERR152252
420	SS_299	2008	chicken	Campylobacter coli	4304	ST-828CC	PRJEB2075	ERR152253
421	SS_301	2008	chicken	Campylobacter jejuni	19	ST-21CC	PRJEB2075	ERR152255
422	SS_302	2008	chicken	Campylobacter jejuni	775	ST-52CC	PRJEB2075	ERR152256
423	SS_303	2007	chicken	Campylobacter jejuni	19	ST-21CC	PRJEB2075	ERR152257
424	SS_304	2008	chicken	Campylobacter jejuni	257	ST-257CC	PRJEB2075	ERR152258
425	SS_306	2008	chicken	Campylobacter coli	829	ST-828CC	PRJEB2075	ERR152260
426	SS_308	2008	chicken	Campylobacter coli	3616	ST-828CC	PRJEB2075	ERR152262
427	SS_310	2007	chicken	Campylobacter jejuni	574	ST-574CC	PRJEB2075	ERR152264
428	SS_312	2008	chicken	Campylobacter jejuni	257	ST-257CC	PRJEB2075	ERR152266
429	SS_314	2008	chicken	Campylobacter jejuni	2197	ST-45CC	PRJEB2075	ERR152268
430	SS_317	2008	chicken	Campylobacter jejuni	2568	ST-661CC	PRJEB2075	ERR152270
432	SS_321	2008	chicken	Campylobacter coli	4457	ST-828CC	PRJEB2075	ERR152274
433	SS_005	2010	chicken	Campylobacter jejuni	2030	ST-257CC	PRJEB2075	ERR152184
434	SS_006	2011	chicken	Campylobacter jejuni	45	ST-45CC	PRJEB2075	ERR152185
435	SS_025	2005	chicken	Campylobacter jejuni	257	ST-257CC	PRJEB2075	ERR152276
436	SS_026	2005	chicken	Campylobacter coli	1090	ST-828CC	PRJEB2075	ERR152277
437	SS_027	2005	chicken	Campylobacter jejuni	257	ST-257CC	PRJEB2075	ERR152278
438	SS_030	2005	chicken	Campylobacter jejuni	48	ST-48CC	PRJEB2075	ERR152279
439	SS_031	2005	chicken	Campylobacter coli	827	ST-828CC	PRJEB2075	ERR152280
440	SS_032	2005	chicken	Campylobacter jejuni	137	ST-45CC	PRJEB2075	ERR152281
441	SS_033	2005	chicken	Campylobacter jejuni	257	ST-257CC	PRJEB2075	ERR152282
442	SS_034	2005	chicken	Campylobacter coli	867	ST-828CC	PRJEB2075	ERR152283
443	SS_036	2005	chicken	Campylobacter jejuni	25	ST-45CC	PRJEB2075	ERR152284
444	SS_037	2005	chicken	Campylobacter jejuni	257	ST-257CC	PRJEB2075	ERR152285
446	SS_039	2005	chicken	Campylobacter jejuni	233	ST-45CC	PRJEB2075	ERR152287
447	SS_040	2005	chicken	Campylobacter jejuni	45	ST-45CC	PRJEB2075	ERR152288
448	SS_041	2005	chicken	Campylobacter jejuni	661	ST-661CC	PRJEB2075	ERR152289
449	SS_042	2005	chicken	Campylobacter jejuni	25	ST-45CC	PRJEB2075	ERR152290
450	SS_043	2005	chicken	Campylobacter coli	828	ST-828CC	PRJEB2075	ERR152291
451	SS_044	2005	chicken	Campylobacter jejuni	267	ST-283CC	PRJEB2075	ERR152292
452	SS_045	2005	chicken	Campylobacter jejuni	257	ST-257CC	PRJEB2075	ERR152293
453	SS_046	2005	chicken	Campylobacter jejuni	137	ST-45CC	PRJEB2075	ERR152294
454	SS_047	2005	chicken	Campylobacter coli	827	ST-828CC	PRJEB2075	ERR152295
455	SS_049	2005	chicken	Campylobacter coli	867	ST-828CC	PRJEB2075	ERR152297
456	SS_051	2005	chicken	Campylobacter coli	867	ST-828CC	PRJEB2075	ERR152298
457	SS_052	2005	chicken	Campylobacter coli	1585	ST-828CC	PRJEB2075	ERR152299
458	SS_053	2005	chicken	Campylobacter jejuni	25	ST-45CC	PRJEB2075	ERR152300
459	SS_054	2005	chicken	Campylobacter coli	1614	ST-828CC	PRJEB2075	ERR152301
460	SS_055	2005	chicken	Campylobacter jejuni	257	ST-257CC	PRJEB2075	ERR152302
461	SS_056	2005	chicken	Campylobacter jejuni	607	ST-607CC	PRJEB2075	ERR152303
462	SS_057	2005	chicken	Campylobacter jejuni	48	ST-48CC	PRJEB2075	ERR152304
463	SS_058	2005	chicken	Campylobacter jejuni	45	ST-45CC	PRJEB2075	ERR152305
465	SS_275	2005	chicken	Campylobacter coli	825	ST-828CC	PRJEB2075	ERR152233
466	SS_278	2005	chicken	Campylobacter jejuni	50	ST-21CC	PRJEB2075	ERR152236
467	SS_280	2005	chicken	Campylobacter jejuni	45	ST-45CC	PRJEB2075	ERR152237
468	SS_281	2005	chicken	Campylobacter coli	855	ST-828CC	PRJEB2075	ERR152238
469	SS_282	2005	chicken	Campylobacter jejuni	574	ST-574CC	PRJEB2075	ERR152239
470	SS_283	2005	chicken	Campylobacter jejuni	354	ST-354CC	PRJEB2075	ERR152240
471	SS_072	2008	environment	Campylobacter jejuni	2314	ST-1034CC	PRJEB2075	ERR152319
472	SS_075	2008	environment	Campylobacter jejuni	45	ST-45CC	PRJEB2075	ERR152322
473	SS_076	2008	environment	Campylobacter coli	1541	ST-828CC	PRJEB2075	ERR152323
476	SS_085	2008	environment	Campylobacter jejuni	354	ST-354CC	PRJEB2075	ERR152332
477	SS_088	2008	environment	Campylobacter jejuni	354	ST-354CC	PRJEB2075	ERR152334
478	SS_089	2008	environment	Campylobacter jejuni	2314	ST-1034CC	PRJEB2075	ERR152335
479	SS_094	2008	environment	Campylobacter jejuni	3895	ST-353CC	PRJEB2075	ERR152340
482	SS_097	2008	environment	Campylobacter coli	830	ST-828CC	PRJEB2075	ERR152343
483	SS_098	2008	environment	Campylobacter jejuni	48	ST-48CC	PRJEB2075	ERR152344
484	SS_099	2008	environment	Campylobacter jejuni	51	ST-443CC	PRJEB2075	ERR152345
485	SS_101	2008	environment	Campylobacter coli	830	ST-828CC	PRJEB2075	ERR152347
486	SS_102	2008	environment	Campylobacter jejuni	2568	ST-661CC	PRJEB2075	ERR152348
487	SS_103	2008	environment	Campylobacter coli	830	ST-828CC	PRJEB2075	ERR152349
488	SS_104	2008	environment	Campylobacter jejuni	2314	ST-1034CC	PRJEB2075	ERR152350
489	SS_108	2008	environment	Campylobacter jejuni	50	ST-21CC	PRJEB2075	ERR152354
490	SS_109	2008	environment	Campylobacter jejuni	50	ST-21CC	PRJEB2075	ERR152355
491	SS_111	2008	environment	Campylobacter jejuni	2568	ST-661CC	PRJEB2075	ERR152357
494	SS_117	2008	environment	Campylobacter jejuni	574	ST-574CC	PRJEB2075	ERR152363
495	SS_120	2008	environment	Campylobacter jejuni	3573	ST-45CC	PRJEB2075	ERR152366
496	SS_126	2008	environment	Campylobacter jejuni	449	ST-353CC	PRJEB2075	ERR152088
497	SS_129	2008	environment	Campylobacter jejuni	354	ST-354CC	PRJEB2075	ERR152098
498	SS_130	2008	environment	Campylobacter jejuni	3895	ST-353CC	PRJEB2075	ERR152105
499	SS_134	2008	environment	Campylobacter jejuni	3573	ST-45CC	PRJEB2075	ERR152146
1699	SS_136	2008	environment	Campylobacter jejuni	354	ST-354CC	PRJEB2075	ERR152103
1700	SS_137	2008	environment	Campylobacter jejuni	2314	ST-1034CC	PRJEB2075	ERR152116
1701	SS_138	2008	environment	Campylobacter jejuni	3573	ST-45CC	PRJEB2075	ERR152148
1702	SS_140	2008	environment	Campylobacter jejuni	45	ST-45CC	PRJEB2075	ERR152122
1703	SS_143	2008	environment	Campylobacter coli	830	ST-828CC	PRJEB2075	ERR152120
1704	SS_144	2008	environment	Campylobacter jejuni	3573	ST-45CC	PRJEB2075	ERR152150
1705	SS_148	2008	environment	Campylobacter jejuni	257	ST-257CC	PRJEB2075	ERR152100
1706	SS_155	2008	environment	Campylobacter jejuni	3573	ST-45CC	PRJEB2075	ERR152151
1707	SS_156	2008	environment	Campylobacter jejuni	50	ST-21CC	PRJEB2075	ERR152138
1708	SS_157	2008	environment	Campylobacter coli	1614	ST-828CC	PRJEB2075	ERR152112
1709	SS_162	2008	environment	Campylobacter jejuni	2314	ST-1034CC	PRJEB2075	ERR152114
1711	SS_164	2008	environment	Campylobacter jejuni	3573	ST-45CC	PRJEB2075	ERR152147
1713	SS_166	2008	environment	Campylobacter jejuni	3895	ST-353CC	PRJEB2075	ERR152102
1714	SS_181	2008	environment	Campylobacter jejuni	50	ST-21CC	PRJEB2075	ERR152109
1716	SS_183	2008	environment	Campylobacter coli	1088	ST-828CC	PRJEB2075	ERR152099
1717	SS_184	2008	environment	Campylobacter jejuni	3573	ST-45CC	PRJEB2075	ERR152152
1718	SS_190	2008	environment	Campylobacter jejuni	775	ST-52CC	PRJEB2075	ERR152101
1719	SS_191	2008	environment	Campylobacter jejuni	50	ST-21CC	PRJEB2075	ERR152141
1722	SS_197	2008	environment	Campylobacter jejuni	2197	ST-45CC	PRJEB2075	ERR152119
1723	SS_198	2008	environment	Campylobacter jejuni	2197	ST-45CC	PRJEB2075	ERR152118
1725	SS_205	2008	environment	Campylobacter coli	830	ST-828CC	PRJEB2075	ERR152121
1728	SS_215	2008	environment	Campylobacter jejuni	3573	ST-45CC	PRJEB2075	ERR152149
1731	SS_222	2008	environment	Campylobacter jejuni	50	ST-21CC	PRJEB2075	ERR152137
1737	SS_237	2008	environment	Campylobacter jejuni	45	ST-45CC	PRJEB2075	ERR152199
1738	SS_238	2008	environment	Campylobacter jejuni	2197	ST-45CC	PRJEB2075	ERR152200
1739	SS_239	2008	environment	Campylobacter jejuni	2314	ST-1034CC	PRJEB2075	ERR152201
1740	SS_244	2008	environment	Campylobacter jejuni	11	ST-45CC	PRJEB2075	ERR152205
1741	SS_293	2008	environment	Campylobacter coli	2483	ST-828CC	PRJEB2075	ERR152247
1742	SS_003	2006	human	Campylobacter jejuni	475	ST-48CC	PRJEB2075	ERR152182
1743	SS_263	2010	human	Campylobacter coli	1541	ST-828CC	PRJEB2075	ERR152221
1745	SS_265	2011	human	Campylobacter jejuni	586	ST-42CC	PRJEB2075	ERR152223
1746	SS_266	2011	human	Campylobacter coli	828	ST-828CC	PRJEB2075	ERR152224
1748	SS_268	2010	human	Campylobacter coli	825	ST-828CC	PRJEB2075	ERR152226
1750	SS_270	2011	human	Campylobacter jejuni	449	ST-353CC	PRJEB2075	ERR152228
1751	SS_271	2011	human	Campylobacter jejuni	583	ST-45CC	PRJEB2075	ERR152229
1752	SS_272	2011	human	Campylobacter jejuni	354	ST-354CC	PRJEB2075	ERR152230
1753	SS_273	2011	human	Campylobacter coli	827	ST-828CC	PRJEB2075	ERR152231
1754	SS_274	2011	human	Campylobacter jejuni	574	ST-574CC	PRJEB2075	ERR152232
1755	SS_001	2006	sheep	Campylobacter coli	825	ST-828CC	PRJEB2075	ERR152180
1756	SS_004	2010	sheep	Campylobacter jejuni	206	ST-206CC	PRJEB2075	ERR152183
1758	SS_276	2001	chicken	Campylobacter jejuni	661	ST-661CC	PRJEB2075	ERR152234
1759	SS_277	2001	chicken	Campylobacter jejuni	25	ST-45CC	PRJEB2075	ERR152235
1760	SS_284	2001	chicken	Campylobacter jejuni	25	ST-45CC	PRJEB2075	ERR152241
1761	SS_285	2001	chicken	Campylobacter jejuni	661	ST-661CC	PRJEB2075	ERR152242
1762	SS_008	2006	chicken	Campylobacter jejuni	51	ST-443CC	PRJEB2075	ERR226134
1765	SS_011	2006	human	Campylobacter jejuni	574	ST-574CC	PRJEB2075	ERR226137
1766	SS_012	2006	human	Campylobacter jejuni	354	ST-354CC	PRJEB2075	ERR226138
1767	SS_013	2006	human	Campylobacter coli	854	ST-828CC	PRJEB2075	ERR226139
1768	SS_015	2006	cattle	Campylobacter jejuni	61	ST-61CC	PRJEB2075	ERR226140
1770	SS_018	2006	chicken	Campylobacter coli	827	ST-828CC	PRJEB2075	ERR226142
1771	SS_020	2006	chicken	Campylobacter jejuni	45	ST-45CC	PRJEB2075	ERR226143
1772	SS_021	2006	human	Campylobacter jejuni	5	ST-353CC	PRJEB2075	ERR226144
1773	SS_023	2006	human	Campylobacter coli	1586	ST-828CC	PRJEB2075	ERR226145
1774	SS_024	2005	chicken	Campylobacter jejuni	354	ST-354CC	PRJEB2075	ERR226200
1775	SS_028	2005	chicken	Campylobacter jejuni	583	ST-45CC	PRJEB2075	ERR226201
1776	SS_029	2005	chicken	Campylobacter jejuni	45	ST-45CC	PRJEB2075	ERR226202
1777	SS_035	2005	chicken	Campylobacter coli	1090	ST-828CC	PRJEB2075	ERR226203
1779	SS_323	2005	dog	Campylobacter jejuni	403	ST-403CC	PRJEB2075	ERR226146
1780	SS_324	2006	sheep	Campylobacter jejuni	206	ST-206CC	PRJEB2075	ERR226147
1781	SS_326	2006	human	Campylobacter jejuni	48	ST-48CC	PRJEB2075	ERR226148
1782	SS_327	2006	cattle	Campylobacter jejuni	48	ST-48CC	PRJEB2075	ERR226149
1783	SS_328	2006	cattle	Campylobacter coli	827	ST-828CC	PRJEB2075	ERR226150
1785	SS_330	2006	sheep	Campylobacter jejuni	21	ST-21CC	PRJEB2075	ERR226152
1786	SS_332	2006	sheep	Campylobacter jejuni	53	ST-21CC	PRJEB2075	ERR226154
1787	SS_333	2006	sheep	Campylobacter jejuni	19	ST-21CC	PRJEB2075	ERR226155
1788	SS_334	2006	pig	Campylobacter coli	6797	ST-828CC	PRJEB2075	ERR226156
1789	SS_335	2006	wild bird	Campylobacter coli	827	ST-828CC	PRJEB2075	ERR226157
1791	SS_337	2009	chicken	Campylobacter jejuni	5	ST-353CC	PRJEB2075	ERR226159
1792	SS_338	2011	chicken	Campylobacter coli	827	ST-828CC	PRJEB2075	ERR226160
1793	SS_339	2011	chicken	Campylobacter jejuni	354	ST-354CC	PRJEB2075	ERR226161
1794	SS_340	2011	chicken	Campylobacter jejuni	257	ST-257CC	PRJEB2075	ERR226162
1795	SS_341	2011	chicken	Campylobacter jejuni	574	ST-574CC	PRJEB2075	ERR226163
1796	SS_342	2010	cattle	Campylobacter jejuni	21	ST-21CC	PRJEB2075	ERR226164
1797	SS_343	2005	chicken	Campylobacter coli	825	ST-828CC	PRJEB2075	ERR226204
1798	SS_344	2001	chicken	Campylobacter coli	827	ST-828CC	PRJEB2075	ERR226205
1799	SS_345	2005	chicken	Campylobacter jejuni	51	ST-443CC	PRJEB2075	ERR226206
1800	SS_375	2007	chicken	Campylobacter jejuni	45	ST-45CC	PRJEB2075	ERR226165
1802	SS_377	2007	chicken	Campylobacter jejuni	2135	ST-21CC	PRJEB2075	ERR226167
1803	SS_378	2007	chicken	Campylobacter jejuni	2568	ST-661CC	PRJEB2075	ERR226168
1805	SS_380	2007	chicken	Campylobacter jejuni	863	ST-607CC	PRJEB2075	ERR226170
1806	SS_381	2007	chicken	Campylobacter jejuni	48	ST-48CC	PRJEB2075	ERR226171
1809	SS_384	2007	chicken	Campylobacter coli	828	ST-828CC	PRJEB2075	ERR226174
1811	SS_386	2007	chicken	Campylobacter jejuni	51	ST-443CC	PRJEB2075	ERR226176
1812	SS_387	2007	chicken	Campylobacter jejuni	257	ST-257CC	PRJEB2075	ERR226177
1814	SS_389	2007	chicken	Campylobacter jejuni	702	ST-702CC	PRJEB2075	ERR226179
1815	SS_390	2007	chicken	Campylobacter coli	827	ST-828CC	PRJEB2075	ERR226180
1816	SS_391	2007	chicken	Campylobacter coli	1541	ST-828CC	PRJEB2075	ERR226181
1817	SS_392	2007	chicken	Campylobacter jejuni	583	ST-45CC	PRJEB2075	ERR226182
1818	SS_393	2007	chicken	Campylobacter jejuni	607	ST-607CC	PRJEB2075	ERR226183
1819	SS_394	2007	chicken	Campylobacter jejuni	1491	ST-433CC	PRJEB2075	ERR226184
1820	SS_395	2007	chicken	Campylobacter coli	1402	ST-828CC	PRJEB2075	ERR226185
1821	SS_396	2007	chicken	Campylobacter coli	2616	ST-828CC	PRJEB2075	ERR226186
1822	SS_397	2007	chicken	Campylobacter jejuni	21	ST-21CC	PRJEB2075	ERR226187
1824	SS_399	2007	chicken	Campylobacter coli	827	ST-828CC	PRJEB2075	ERR226189
1825	SS_400	2008	chicken	Campylobacter coli	4464	ST-828CC	PRJEB2075	ERR226190
1826	SS_401	2008	chicken	Campylobacter coli	4465	ST-828CC	PRJEB2075	ERR226191
1827	SS_402	2008	chicken	Campylobacter coli	3563	ST-828CC	PRJEB2075	ERR226192
1828	SS_403	2008	chicken	Campylobacter coli	1090	ST-828CC	PRJEB2075	ERR226193
1829	SS_404	2008	chicken	Campylobacter jejuni	257	ST-257CC	PRJEB2075	ERR226194
1831	SS_406	2008	chicken	Campylobacter jejuni	257	ST-257CC	PRJEB2075	ERR226196
1832	SS_407	2008	chicken	Campylobacter jejuni	1709	ST-1034CC	PRJEB2075	ERR226197
1833	SS_408	2008	environment	Campylobacter jejuni	464	ST-464CC	PRJEB2075	ERR226198
1834	SS_410	2008	chicken	Campylobacter jejuni	4460	ST-661CC	PRJEB2075	ERR226199
1851	SS_592	2012	human	Campylobacter jejuni	50	ST-21CC	PRJEB2075	ERR226208
1852	SS_595	2012	human	Campylobacter coli	6795	ST-828CC	PRJEB2075	ERR226209
1853	SS_601	2012	human	Campylobacter jejuni	353	ST-353CC	PRJEB2075	ERR226210
1855	SS_614	2012	human	Campylobacter coli	2195	ST-828CC	PRJEB2075	ERR226212
1856	SS_620	2012	human	Campylobacter jejuni	53	ST-21CC	PRJEB2075	ERR226213
1857	OXC5325	2010	human	Campylobacter jejuni	51	ST-443CC	PRJEB6657	ERR553702
1858	OXC5326	2010	human	Campylobacter jejuni	607	ST-607CC	PRJEB6657	ERR553703
1859	OXC5329	2010	human	Campylobacter jejuni	49	ST-49CC	PRJEB6657	ERR553704
1860	OXC5330	2010	human	Campylobacter jejuni	1003	ST-45CC	PRJEB6657	ERR553705
1861	OXC5331	2010	human	Campylobacter jejuni	137	ST-45CC	PRJEB6657	ERR553706
1862	OXC5332	2010	human	Campylobacter jejuni	45	ST-45CC	PRJEB6657	ERR553707
1863	OXC5333	2010	human	Campylobacter jejuni	50	ST-21CC	PRJEB6657	ERR553708
1864	OXC5334	2010	human	Campylobacter jejuni	48	ST-48CC	PRJEB6657	ERR553709
1865	OXC5335	2010	human	Campylobacter jejuni	50	ST-21CC	PRJEB6657	ERR553710
1866	OXC5336	2010	human	Campylobacter jejuni	2131	ST-21CC	PRJEB6657	ERR553711
1867	OXC5337	2010	human	Campylobacter jejuni	2131	ST-21CC	PRJEB6657	ERR553712
1869	OXC5341	2010	human	Campylobacter jejuni	794	ST-677CC	PRJEB6657	ERR553714
1870	OXC5342	2010	human	Campylobacter jejuni	464	ST-464CC	PRJEB6657	ERR553715
1871	OXC5343	2010	human	Campylobacter jejuni	2109	ST-45CC	PRJEB6657	ERR553716
1872	OXC5344	2010	human	Campylobacter jejuni	21	ST-21CC	PRJEB6657	ERR553717
1873	OXC5346	2010	human	Campylobacter jejuni	206	ST-206CC	PRJEB6657	ERR553718
1874	OXC5348	2010	human	Campylobacter coli	827	ST-828CC	PRJEB6657	ERR553719
1875	OXC5349	2010	human	Campylobacter jejuni	50	ST-21CC	PRJEB6657	ERR553720
1876	OXC5350	2010	human	Campylobacter jejuni	21	ST-21CC	PRJEB6657	ERR553721
1877	OXC5353	2010	human	Campylobacter coli	5149	ST-828CC	PRJEB6657	ERR553722
1879	OXC5358	2010	human	Campylobacter jejuni	48	ST-48CC	PRJEB6657	ERR553724
1880	OXC5363	2010	human	Campylobacter coli	827	ST-828CC	PRJEB6657	ERR553725
1881	OXC5364	2010	human	Campylobacter jejuni	21	ST-21CC	PRJEB6657	ERR553726
1882	OXC5368	2010	human	Campylobacter jejuni	5483	ST-49CC	PRJEB6657	ERR553727
1883	OXC5370	2010	human	Campylobacter coli	827	ST-828CC	PRJEB6657	ERR553728
1884	OXC5371	2010	human	Campylobacter jejuni	464	ST-464CC	PRJEB6657	ERR553729
1885	OXC5372	2010	human	Campylobacter jejuni	19	ST-21CC	PRJEB6657	ERR553730
1886	OXC5373	2010	human	Campylobacter jejuni	273	ST-206CC	PRJEB6657	ERR553731
1887	OXC5375	2010	human	Campylobacter jejuni	464	ST-464CC	PRJEB6657	ERR553732
1888	OXC5376	2010	human	Campylobacter jejuni	257	ST-257CC	PRJEB6657	ERR553733
1889	OXC5377	2010	human	Campylobacter jejuni	222	ST-206CC	PRJEB6657	ERR553734
1890	OXC5378	2010	human	Campylobacter jejuni	53	ST-21CC	PRJEB6657	ERR553735
1891	OXC5380	2010	human	Campylobacter jejuni	2140	ST-574CC	PRJEB6657	ERR553736
1892	OXC5381	2010	human	Campylobacter jejuni	7176	ST-353CC	PRJEB6657	ERR553737
1893	OXC5383	2010	human	Campylobacter jejuni	22	ST-22CC	PRJEB6657	ERR553738
1894	OXC5385	2010	human	Campylobacter jejuni	354	ST-354CC	PRJEB6657	ERR553739
1895	OXC5386	2010	human	Campylobacter coli	825	ST-828CC	PRJEB6657	ERR553740
1896	OXC5390	2010	human	Campylobacter jejuni	257	ST-257CC	PRJEB6657	ERR553741
1897	OXC5391	2010	human	Campylobacter coli	2195	ST-828CC	PRJEB6657	ERR553742
1898	OXC5392	2010	human	Campylobacter jejuni	42	ST-42CC	PRJEB6657	ERR553743
1899	OXC5393	2010	human	Campylobacter jejuni	50	ST-21CC	PRJEB6657	ERR553744
1900	OXC5394	2010	human	Campylobacter jejuni	574	ST-574CC	PRJEB6657	ERR553745
1901	OXC5395	2010	human	Campylobacter jejuni	257	ST-257CC	PRJEB6657	ERR553746
1902	OXC5396	2010	human	Campylobacter jejuni	1395	ST-658CC	PRJEB6657	ERR553747
1903	OXC5397	2010	human	Campylobacter jejuni	5242	ST-21CC	PRJEB6657	ERR553748
1904	OXC5474	2010	human	Campylobacter jejuni	21	ST-21CC	PRJEB6657	ERR553797
1905	OXC5475	2010	human	Campylobacter jejuni	354	ST-354CC	PRJEB6657	ERR553798
1906	OXC5476	2010	human	Campylobacter jejuni	19	ST-21CC	PRJEB6657	ERR553799
1907	OXC5477	2010	human	Campylobacter jejuni	48	ST-48CC	PRJEB6657	ERR553800
1908	OXC5479	2010	human	Campylobacter jejuni	5136	ST-464CC	PRJEB6657	ERR553801
1910	OXC5627	2010	human	Campylobacter jejuni	2033	ST-354CC	PRJEB6657	ERR553803
1911	OXC5660	2010	human	Campylobacter jejuni	2844	ST-460CC	PRJEB6657	ERR553804
1912	OXC5664	2010	human	Campylobacter jejuni	50	ST-21CC	PRJEB6657	ERR553805
1913	OXC5665	2010	human	Campylobacter jejuni	61	ST-61CC	PRJEB6657	ERR553806
1914	OXC5669	2010	human	Campylobacter jejuni	5153	ST-702CC	PRJEB6657	ERR553807
1916	OXC5671	2010	human	Campylobacter jejuni	883	ST-21CC	PRJEB6657	ERR553809
1917	OXC5672	2010	human	Campylobacter jejuni	2844	ST-460CC	PRJEB6657	ERR553810
1918	OXC5673	2010	human	Campylobacter jejuni	354	ST-354CC	PRJEB6657	ERR553811
1919	OXC5674	2010	human	Campylobacter jejuni	52	ST-52CC	PRJEB6657	ERR553812
1920	OXC5675	2010	human	Campylobacter jejuni	48	ST-48CC	PRJEB6657	ERR553813
1921	OXC5676	2010	human	Campylobacter jejuni	51	ST-443CC	PRJEB6657	ERR553814
1922	OXC5677	2010	human	Campylobacter coli	6132	ST-828CC	PRJEB6657	ERR553815
1923	OXC5679	2010	human	Campylobacter jejuni	5	ST-353CC	PRJEB6657	ERR553816
1924	OXC5680	2010	human	Campylobacter jejuni	5	ST-353CC	PRJEB6657	ERR553817
1926	OXC5682	2010	human	Campylobacter jejuni	61	ST-61CC	PRJEB6657	ERR553819
1927	OXC5685	2010	human	Campylobacter coli	1578	ST-828CC	PRJEB6657	ERR553820
1928	OXC5686	2010	human	Campylobacter jejuni	400	ST-353CC	PRJEB6657	ERR553821
1929	OXC5688	2010	human	Campylobacter coli	827	ST-828CC	PRJEB6657	ERR553822
1930	OXC5689	2010	human	Campylobacter jejuni	658	ST-658CC	PRJEB6657	ERR553823
1931	OXC5690	2010	human	Campylobacter jejuni	5	ST-353CC	PRJEB6657	ERR553824
1932	OXC5691	2010	human	Campylobacter jejuni	50	ST-21CC	PRJEB6657	ERR553825
1933	OXC5694	2010	human	Campylobacter jejuni	48	ST-48CC	PRJEB6657	ERR553826
1934	OXC5695	2010	human	Campylobacter jejuni	354	ST-354CC	PRJEB6657	ERR553827
1935	OXC5696	2010	human	Campylobacter jejuni	53	ST-21CC	PRJEB6657	ERR553828
1936	OXC5698	2010	human	Campylobacter jejuni	572	ST-206CC	PRJEB6657	ERR553829
1937	OXC5700	2010	human	Campylobacter jejuni	354	ST-354CC	PRJEB6657	ERR553830
1938	OXC5701	2010	human	Campylobacter jejuni	353	ST-353CC	PRJEB6657	ERR553831
1939	OXC5702	2010	human	Campylobacter jejuni	51	ST-443CC	PRJEB6657	ERR553832
1940	OXC5703	2010	human	Campylobacter jejuni	257	ST-257CC	PRJEB6657	ERR553833
1941	OXC5705	2010	human	Campylobacter coli	872	ST-828CC	PRJEB6657	ERR553834
1942	OXC5707	2010	human	Campylobacter jejuni	48	ST-48CC	PRJEB6657	ERR553835
1943	OXC5708	2010	human	Campylobacter jejuni	861	ST-21CC	PRJEB6657	ERR553836
1944	OXC5709	2010	human	Campylobacter jejuni	2030	ST-257CC	PRJEB6657	ERR553837
1945	OXC5710	2010	human	Campylobacter jejuni	21	ST-21CC	PRJEB6657	ERR553838
1946	OXC5711	2010	human	Campylobacter jejuni	48	ST-48CC	PRJEB6657	ERR553839
1947	OXC5712	2010	human	Campylobacter jejuni	48	ST-48CC	PRJEB6657	ERR553840
1948	OXC5713	2010	human	Campylobacter jejuni	21	ST-21CC	PRJEB6657	ERR553841
1949	OXC5715	2010	human	Campylobacter jejuni	5136	ST-464CC	PRJEB6657	ERR553842
1950	OXC5716	2010	human	Campylobacter jejuni	38	ST-48CC	PRJEB6657	ERR553843
1951	OXC5720	2010	human	Campylobacter jejuni	50	ST-21CC	PRJEB6657	ERR553844
1953	OXC5484	2010	human	Campylobacter jejuni	48	ST-48CC	PRJEB6657	ERR593634
1954	OXC5486	2010	human	Campylobacter coli	5158	ST-828CC	PRJEB6657	ERR593635
1955	OXC5490	2010	human	Campylobacter jejuni	977	ST-1034CC	PRJEB6657	ERR593636
1956	OXC5493	2010	human	Campylobacter jejuni	61	ST-61CC	PRJEB6657	ERR593637
1957	OXC5495	2010	human	Campylobacter jejuni	21	ST-21CC	PRJEB6657	ERR593638
1958	OXC5497	2010	human	Campylobacter jejuni	257	ST-257CC	PRJEB6657	ERR593639
1959	OXC5499	2010	human	Campylobacter jejuni	5	ST-353CC	PRJEB6657	ERR593641
1960	OXC5604	2010	human	Campylobacter jejuni	2033	ST-354CC	PRJEB6657	ERR593642
1962	OXC5608	2010	human	Campylobacter jejuni	52	ST-52CC	PRJEB6657	ERR593644
1963	OXC5613	2010	human	Campylobacter jejuni	61	ST-61CC	PRJEB6657	ERR593645
1964	OXC5614	2010	human	Campylobacter jejuni	475	ST-48CC	PRJEB6657	ERR593646
1965	OXC5616	2010	human	Campylobacter jejuni	574	ST-574CC	PRJEB6657	ERR593647
1966	OXC5617	2010	human	Campylobacter jejuni	53	ST-21CC	PRJEB6657	ERR593648
1967	OXC5618	2010	human	Campylobacter jejuni	21	ST-21CC	PRJEB6657	ERR593649
1968	OXC5620	2010	human	Campylobacter jejuni	51	ST-443CC	PRJEB6657	ERR593650
1969	OXC5622	2010	human	Campylobacter jejuni	1526	ST-353CC	PRJEB6657	ERR593651
1970	OXC5623	2010	human	Campylobacter jejuni	7172	ST-21CC	PRJEB6657	ERR593652
1971	OXC5625	2010	human	Campylobacter jejuni	21	ST-21CC	PRJEB6657	ERR593653
1972	OXC5626	2010	human	Campylobacter jejuni	475	ST-48CC	PRJEB6657	ERR593654
1973	OXC5628	2010	human	Campylobacter jejuni	50	ST-21CC	PRJEB6657	ERR593655
1974	OXC5629	2010	human	Campylobacter coli	855	ST-828CC	PRJEB6657	ERR593656
1975	OXC5630	2010	human	Campylobacter jejuni	2315	ST-464CC	PRJEB6657	ERR593657
1976	OXC5631	2010	human	Campylobacter jejuni	2315	ST-464CC	PRJEB6657	ERR593658
1977	OXC5632	2010	human	Campylobacter jejuni	257	ST-257CC	PRJEB6657	ERR593659
1978	OXC5633	2010	human	Campylobacter jejuni	2076	ST-353CC	PRJEB6657	ERR593660
1979	OXC5634	2010	human	Campylobacter jejuni	5	ST-353CC	PRJEB6657	ERR593661
1980	OXC5635	2010	human	Campylobacter coli	1541	ST-828CC	PRJEB6657	ERR593662
1981	OXC5636	2010	human	Campylobacter jejuni	48	ST-48CC	PRJEB6657	ERR593663
1982	OXC5638	2010	human	Campylobacter jejuni	581	ST-353CC	PRJEB6657	ERR593664
1983	OXC5639	2010	human	Campylobacter jejuni	883	ST-21CC	PRJEB6657	ERR593665
1984	OXC5640	2010	human	Campylobacter jejuni	48	ST-48CC	PRJEB6657	ERR593666
1985	OXC5641	2010	human	Campylobacter jejuni	2030	ST-257CC	PRJEB6657	ERR593667
1986	OXC5642	2010	human	Campylobacter jejuni	5244	ST-353CC	PRJEB6657	ERR593668
1987	OXC5643	2010	human	Campylobacter jejuni	257	ST-257CC	PRJEB6657	ERR593669
1988	OXC5645	2010	human	Campylobacter jejuni	464	ST-464CC	PRJEB6657	ERR593670
1989	OXC5646	2010	human	Campylobacter jejuni	51	ST-443CC	PRJEB6657	ERR593671
1991	OXC5648	2010	human	Campylobacter jejuni	572	ST-206CC	PRJEB6657	ERR593673
1992	OXC5649	2010	human	Campylobacter jejuni	21	ST-21CC	PRJEB6657	ERR593674
1993	OXC5651	2010	human	Campylobacter jejuni	50	ST-21CC	PRJEB6657	ERR593675
1994	OXC5652	2010	human	Campylobacter jejuni	21	ST-21CC	PRJEB6657	ERR593676
1995	OXC5782	2010	human	Campylobacter jejuni	574	ST-574CC	PRJEB6657	ERR593677
1998	OXC5787	2010	human	Campylobacter jejuni	574	ST-574CC	PRJEB6657	ERR593680
1999	OXC5834	2010	human	Campylobacter jejuni	5136	ST-464CC	PRJEB6657	ERR593726
2000	OXC5835	2010	human	Campylobacter jejuni	21	ST-21CC	PRJEB6657	ERR593727
2001	OXC5498	2010	human	Campylobacter jejuni	21	ST-21CC	PRJEB6657	ERR593640
2002	OXC5837	2010	human	Campylobacter coli	827	ST-828CC	PRJEB6657	ERR593728
2003	OXC5838	2010	human	Campylobacter jejuni	5173	ST-48CC	PRJEB6657	ERR593729
2004	OXC5839	2010	human	Campylobacter jejuni	3510	ST-353CC	PRJEB6657	ERR593730
2005	OXC5840	2010	human	Campylobacter jejuni	19	ST-21CC	PRJEB6657	ERR593731
2006	OXC5841	2010	human	Campylobacter jejuni	2135	ST-21CC	PRJEB6657	ERR593732
2007	OXC5842	2010	human	Campylobacter coli	2178	ST-828CC	PRJEB6657	ERR593733
2008	OXC5843	2011	human	Campylobacter jejuni	861	ST-21CC	PRJEB6657	ERR593734
2009	OXC5844	2011	human	Campylobacter jejuni	61	ST-61CC	PRJEB6657	ERR593735
2010	OXC5845	2011	human	Campylobacter jejuni	4403	ST-460CC	PRJEB6657	ERR593736
2011	OXC5846	2011	human	Campylobacter jejuni	21	ST-21CC	PRJEB6657	ERR593737
2012	OXC5847	2011	human	Campylobacter jejuni	2033	ST-354CC	PRJEB6657	ERR593738
2013	OXC5848	2011	human	Campylobacter jejuni	21	ST-21CC	PRJEB6657	ERR593739
2014	OXC5849	2011	human	Campylobacter coli	830	ST-828CC	PRJEB6657	ERR593740
2015	OXC5850	2011	human	Campylobacter jejuni	45	ST-45CC	PRJEB6657	ERR593741
2016	OXC5851	2011	human	Campylobacter jejuni	464	ST-464CC	PRJEB6657	ERR593742
2017	OXC5852	2011	human	Campylobacter jejuni	658	ST-658CC	PRJEB6657	ERR593743
2018	OXC5853	2011	human	Campylobacter coli	830	ST-828CC	PRJEB6657	ERR593744
2019	OXC5854	2011	human	Campylobacter jejuni	49	ST-49CC	PRJEB6657	ERR593745
2020	OXC5855	2011	human	Campylobacter coli	825	ST-828CC	PRJEB6657	ERR593746
2021	OXC5856	2011	human	Campylobacter coli	830	ST-828CC	PRJEB6657	ERR593747
2022	OXC5857	2011	human	Campylobacter jejuni	775	ST-52CC	PRJEB6657	ERR593748
2024	OXC5859	2011	human	Campylobacter jejuni	2030	ST-257CC	PRJEB6657	ERR593749
2025	OXC5860	2011	human	Campylobacter jejuni	61	ST-61CC	PRJEB6657	ERR593750
2026	OXC5861	2011	human	Campylobacter jejuni	48	ST-48CC	PRJEB6657	ERR593751
2027	OXC5862	2011	human	Campylobacter jejuni	21	ST-21CC	PRJEB6657	ERR593752
2028	OXC5863	2011	human	Campylobacter jejuni	464	ST-464CC	PRJEB6657	ERR593753
2029	OXC5864	2011	human	Campylobacter coli	1191	ST-828CC	PRJEB6657	ERR593754
2030	OXC5865	2011	human	Campylobacter jejuni	2030	ST-257CC	PRJEB6657	ERR593755
2031	OXC5866	2011	human	Campylobacter jejuni	257	ST-257CC	PRJEB6657	ERR593756
2032	OXC5869	2011	human	Campylobacter jejuni	2030	ST-257CC	PRJEB6657	ERR593758
2034	OXC5871	2011	human	Campylobacter jejuni	19	ST-21CC	PRJEB6657	ERR593760
2035	OXC5872	2011	human	Campylobacter jejuni	257	ST-257CC	PRJEB6657	ERR593761
2037	OXC5874	2011	human	Campylobacter jejuni	48	ST-48CC	PRJEB6657	ERR593763
2038	OXC5875	2011	human	Campylobacter jejuni	61	ST-61CC	PRJEB6657	ERR593764
2039	OXC5876	2011	human	Campylobacter jejuni	5245	ST-658CC	PRJEB6657	ERR593765
2040	OXC5877	2011	human	Campylobacter jejuni	475	ST-48CC	PRJEB6657	ERR593766
2041	OXC5878	2011	human	Campylobacter jejuni	48	ST-48CC	PRJEB6657	ERR593767
2042	OXC5879	2011	human	Campylobacter jejuni	50	ST-21CC	PRJEB6657	ERR593768
2043	OXC5880	2011	human	Campylobacter jejuni	53	ST-21CC	PRJEB6657	ERR593769
2044	OXC5882	2011	human	Campylobacter jejuni	312	ST-658CC	PRJEB6657	ERR593770
2045	OXC5883	2011	human	Campylobacter jejuni	6604	ST-257CC	PRJEB6657	ERR593771
2046	OXC5884	2011	human	Campylobacter jejuni	5819	ST-206CC	PRJEB6657	ERR593772
2047	OXC5398	2010	human	Campylobacter jejuni	257	ST-257CC	PRJEB6657	ERR553749
2048	OXC5400	2010	human	Campylobacter jejuni	354	ST-354CC	PRJEB6657	ERR553750
2049	OXC5404	2010	human	Campylobacter jejuni	5152	ST-702CC	PRJEB6657	ERR553751
2050	OXC5405	2010	human	Campylobacter jejuni	48	ST-48CC	PRJEB6657	ERR553752
2051	OXC5406	2010	human	Campylobacter jejuni	122	ST-206CC	PRJEB6657	ERR553753
2052	OXC5407	2010	human	Campylobacter jejuni	5154	ST-1332CC	PRJEB6657	ERR553754
2053	OXC5410	2010	human	Campylobacter jejuni	257	ST-257CC	PRJEB6657	ERR553755
2054	OXC5411	2010	human	Campylobacter jejuni	22	ST-22CC	PRJEB6657	ERR553756
2055	OXC5412	2010	human	Campylobacter jejuni	5134	ST-607CC	PRJEB6657	ERR553757
2056	OXC5413	2010	human	Campylobacter jejuni	21	ST-21CC	PRJEB6657	ERR553758
2057	OXC5414	2010	human	Campylobacter jejuni	50	ST-21CC	PRJEB6657	ERR553759
2058	OXC5416	2010	human	Campylobacter jejuni	3574	ST-21CC	PRJEB6657	ERR553760
2059	OXC5417	2010	human	Campylobacter jejuni	464	ST-464CC	PRJEB6657	ERR553761
2060	OXC5418	2010	human	Campylobacter jejuni	990	ST-257CC	PRJEB6657	ERR553762
2062	OXC5421	2010	human	Campylobacter jejuni	257	ST-257CC	PRJEB6657	ERR553764
2063	OXC5422	2010	human	Campylobacter jejuni	6601	ST-48CC	PRJEB6657	ERR553765
2064	OXC5426	2010	human	Campylobacter jejuni	877	ST-353CC	PRJEB6657	ERR553766
2065	OXC5427	2010	human	Campylobacter jejuni	5	ST-353CC	PRJEB6657	ERR553767
2066	OXC5428	2010	human	Campylobacter jejuni	5	ST-353CC	PRJEB6657	ERR553768
2068	OXC5433	2010	human	Campylobacter jejuni	48	ST-48CC	PRJEB6657	ERR553770
2069	OXC5434	2010	human	Campylobacter jejuni	137	ST-45CC	PRJEB6657	ERR553771
2070	OXC5435	2010	human	Campylobacter jejuni	50	ST-21CC	PRJEB6657	ERR553772
2071	OXC5437	2010	human	Campylobacter jejuni	883	ST-21CC	PRJEB6657	ERR553773
2072	OXC5438	2010	human	Campylobacter jejuni	53	ST-21CC	PRJEB6657	ERR553774
2073	OXC5439	2010	human	Campylobacter jejuni	61	ST-61CC	PRJEB6657	ERR553775
2076	OXC5443	2010	human	Campylobacter jejuni	22	ST-22CC	PRJEB6657	ERR553778
2077	OXC5444	2010	human	Campylobacter jejuni	19	ST-21CC	PRJEB6657	ERR553779
2078	OXC5445	2010	human	Campylobacter jejuni	50	ST-21CC	PRJEB6657	ERR553780
2080	OXC5452	2010	human	Campylobacter jejuni	574	ST-574CC	PRJEB6657	ERR553782
2081	OXC5454	2010	human	Campylobacter jejuni	222	ST-206CC	PRJEB6657	ERR553783
2082	OXC5455	2010	human	Campylobacter jejuni	5138	ST-206CC	PRJEB6657	ERR553784
2083	OXC5456	2010	human	Campylobacter jejuni	48	ST-48CC	PRJEB6657	ERR553785
2084	OXC5457	2010	human	Campylobacter jejuni	5142	ST-353CC	PRJEB6657	ERR553786
2085	OXC5459	2010	human	Campylobacter jejuni	5136	ST-464CC	PRJEB6657	ERR553787
2086	OXC5460	2010	human	Campylobacter jejuni	443	ST-443CC	PRJEB6657	ERR553788
2087	OXC5462	2010	human	Campylobacter jejuni	50	ST-21CC	PRJEB6657	ERR553789
2088	OXC5463	2010	human	Campylobacter jejuni	19	ST-21CC	PRJEB6657	ERR553790
2089	OXC5464	2010	human	Campylobacter jejuni	607	ST-607CC	PRJEB6657	ERR553791
2090	OXC5465	2010	human	Campylobacter jejuni	21	ST-21CC	PRJEB6657	ERR553792
2091	OXC5466	2010	human	Campylobacter jejuni	354	ST-354CC	PRJEB6657	ERR553793
2092	OXC5470	2010	human	Campylobacter jejuni	44	ST-21CC	PRJEB6657	ERR553794
2093	OXC5472	2010	human	Campylobacter jejuni	5	ST-353CC	PRJEB6657	ERR553795
2095	OXC5721	2010	human	Campylobacter jejuni	5	ST-353CC	PRJEB6657	ERR553845
2096	OXC5723	2010	human	Campylobacter coli	827	ST-828CC	PRJEB6657	ERR553846
2097	OXC5724	2010	human	Campylobacter jejuni	19	ST-21CC	PRJEB6657	ERR553847
2098	OXC5725	2010	human	Campylobacter jejuni	50	ST-21CC	PRJEB6657	ERR553848
2099	OXC5726	2010	human	Campylobacter jejuni	5	ST-353CC	PRJEB6657	ERR553849
2101	OXC5728	2010	human	Campylobacter jejuni	2355	ST-21CC	PRJEB6657	ERR553851
2102	OXC5731	2010	human	Campylobacter jejuni	50	ST-21CC	PRJEB6657	ERR553852
2103	OXC5732	2010	human	Campylobacter jejuni	607	ST-607CC	PRJEB6657	ERR553853
2104	OXC5733	2010	human	Campylobacter jejuni	312	ST-658CC	PRJEB6657	ERR553854
2105	OXC5734	2010	human	Campylobacter jejuni	572	ST-206CC	PRJEB6657	ERR553855
2106	OXC5737	2010	human	Campylobacter jejuni	266	ST-21CC	PRJEB6657	ERR553856
2107	OXC5739	2010	human	Campylobacter jejuni	21	ST-21CC	PRJEB6657	ERR553857
2108	OXC5740	2010	human	Campylobacter jejuni	206	ST-206CC	PRJEB6657	ERR553858
2109	OXC5741	2010	human	Campylobacter jejuni	354	ST-354CC	PRJEB6657	ERR553859
2110	OXC5742	2010	human	Campylobacter coli	872	ST-828CC	PRJEB6657	ERR553860
2111	OXC5743	2010	human	Campylobacter jejuni	586	ST-42CC	PRJEB6657	ERR553861
2112	OXC5744	2010	human	Campylobacter jejuni	137	ST-45CC	PRJEB6657	ERR553862
2113	OXC5745	2010	human	Campylobacter jejuni	48	ST-48CC	PRJEB6657	ERR553863
2114	OXC5747	2010	human	Campylobacter jejuni	775	ST-52CC	PRJEB6657	ERR553864
2115	OXC5748	2010	human	Campylobacter jejuni	775	ST-52CC	PRJEB6657	ERR553865
2116	OXC5750	2010	human	Campylobacter jejuni	400	ST-353CC	PRJEB6657	ERR553866
2117	OXC5751	2010	human	Campylobacter jejuni	775	ST-52CC	PRJEB6657	ERR553867
2118	OXC5753	2010	human	Campylobacter jejuni	5144	ST-460CC	PRJEB6657	ERR553868
2119	OXC5754	2010	human	Campylobacter jejuni	21	ST-21CC	PRJEB6657	ERR553869
2120	OXC5757	2010	human	Campylobacter jejuni	21	ST-21CC	PRJEB6657	ERR553870
2121	OXC5758	2010	human	Campylobacter jejuni	51	ST-443CC	PRJEB6657	ERR553871
2122	OXC5759	2010	human	Campylobacter jejuni	1374	ST-353CC	PRJEB6657	ERR553872
2123	OXC5761	2010	human	Campylobacter jejuni	523	ST-658CC	PRJEB6657	ERR553873
2124	OXC5762	2010	human	Campylobacter jejuni	508	ST-508CC	PRJEB6657	ERR553874
2125	OXC5763	2010	human	Campylobacter coli	825	ST-828CC	PRJEB6657	ERR553875
2126	OXC5764	2010	human	Campylobacter jejuni	51	ST-443CC	PRJEB6657	ERR553876
2127	OXC5765	2010	human	Campylobacter jejuni	464	ST-464CC	PRJEB6657	ERR553877
2128	OXC5766	2010	human	Campylobacter jejuni	50	ST-21CC	PRJEB6657	ERR553878
2129	OXC5767	2010	human	Campylobacter jejuni	53	ST-21CC	PRJEB6657	ERR553879
2130	OXC5768	2010	human	Campylobacter coli	5150	ST-828CC	PRJEB6657	ERR553880
2131	OXC5769	2010	human	Campylobacter jejuni	6134	ST-42CC	PRJEB6657	ERR553881
2132	OXC5771	2010	human	Campylobacter jejuni	50	ST-21CC	PRJEB6657	ERR553882
2133	OXC5772	2010	human	Campylobacter jejuni	2135	ST-21CC	PRJEB6657	ERR553883
2134	OXC5773	2010	human	Campylobacter coli	828	ST-828CC	PRJEB6657	ERR553884
2135	OXC5774	2010	human	Campylobacter jejuni	190	ST-21CC	PRJEB6657	ERR553885
2136	OXC5775	2010	human	Campylobacter jejuni	658	ST-658CC	PRJEB6657	ERR553886
2137	OXC5776	2010	human	Campylobacter jejuni	574	ST-574CC	PRJEB6657	ERR553887
2138	OXC5777	2011	human	Campylobacter jejuni	464	ST-464CC	PRJEB6657	ERR553888
2139	OXC5778	2011	human	Campylobacter jejuni	1709	ST-1034CC	PRJEB6657	ERR553889
2140	OXC5779	2011	human	Campylobacter jejuni	257	ST-257CC	PRJEB6657	ERR553890
2141	OXC5780	2011	human	Campylobacter jejuni	5	ST-353CC	PRJEB6657	ERR553891
2142	OXC5781	2011	human	Campylobacter jejuni	257	ST-257CC	PRJEB6657	ERR553892
2143	OXC5788	2011	human	Campylobacter jejuni	257	ST-257CC	PRJEB6657	ERR593681
2144	OXC5789	2011	human	Campylobacter jejuni	904	ST-607CC	PRJEB6657	ERR593682
2145	OXC5791	2011	human	Campylobacter jejuni	21	ST-21CC	PRJEB6657	ERR593683
2146	OXC5792	2011	human	Campylobacter jejuni	574	ST-574CC	PRJEB6657	ERR593684
2148	OXC5794	2011	human	Campylobacter jejuni	2030	ST-257CC	PRJEB6657	ERR593686
2150	OXC5796	2011	human	Campylobacter coli	872	ST-828CC	PRJEB6657	ERR593688
2151	OXC5797	2011	human	Campylobacter jejuni	2033	ST-354CC	PRJEB6657	ERR593689
2152	OXC5798	2011	human	Campylobacter jejuni	441	ST-658CC	PRJEB6657	ERR593690
2153	OXC5799	2011	human	Campylobacter jejuni	50	ST-21CC	PRJEB6657	ERR593691
2154	OXC5800	2011	human	Campylobacter jejuni	1709	ST-1034CC	PRJEB6657	ERR593692
2155	OXC5801	2011	human	Campylobacter jejuni	51	ST-443CC	PRJEB6657	ERR593693
2156	OXC5802	2011	human	Campylobacter jejuni	1038	ST-354CC	PRJEB6657	ERR593694
2157	OXC5803	2011	human	Campylobacter jejuni	52	ST-206CC	PRJEB6657	ERR593695
2168	OXC5804	2011	human	Campylobacter jejuni	53	ST-21CC	PRJEB6657	ERR593696
2169	OXC5805	2011	human	Campylobacter jejuni	51	ST-443CC	PRJEB6657	ERR593697
2170	OXC5807	2011	human	Campylobacter jejuni	5136	ST-464CC	PRJEB6657	ERR593699
2171	OXC5808	2011	human	Campylobacter jejuni	53	ST-21CC	PRJEB6657	ERR593700
2172	OXC5809	2011	human	Campylobacter jejuni	51	ST-443CC	PRJEB6657	ERR593701
2173	OXC5810	2011	human	Campylobacter coli	5165	ST-828CC	PRJEB6657	ERR593702
2174	OXC5811	2011	human	Campylobacter jejuni	2135	ST-21CC	PRJEB6657	ERR593703
2175	OXC5812	2011	human	Campylobacter jejuni	574	ST-574CC	PRJEB6657	ERR593704
2176	OXC5813	2011	human	Campylobacter jejuni	5	ST-353CC	PRJEB6657	ERR593705
2177	OXC5814	2011	human	Campylobacter jejuni	48	ST-48CC	PRJEB6657	ERR593706
2178	OXC5815	2011	human	Campylobacter jejuni	574	ST-574CC	PRJEB6657	ERR593707
2179	OXC5816	2011	human	Campylobacter jejuni	45	ST-45CC	PRJEB6657	ERR593708
2180	OXC5817	2011	human	Campylobacter jejuni	257	ST-257CC	PRJEB6657	ERR593709
2182	OXC5819	2011	human	Campylobacter jejuni	21	ST-21CC	PRJEB6657	ERR593711
2183	OXC5820	2011	human	Campylobacter jejuni	990	ST-257CC	PRJEB6657	ERR593712
2184	OXC5821	2011	human	Campylobacter jejuni	2135	ST-21CC	PRJEB6657	ERR593713
2185	OXC5822	2011	human	Campylobacter jejuni	21	ST-21CC	PRJEB6657	ERR593714
2186	OXC5823	2011	human	Campylobacter jejuni	53	ST-21CC	PRJEB6657	ERR593715
2188	OXC5825	2011	human	Campylobacter jejuni	53	ST-21CC	PRJEB6657	ERR593717
2189	OXC5826	2011	human	Campylobacter jejuni	21	ST-21CC	PRJEB6657	ERR593718
2190	OXC5827	2011	human	Campylobacter coli	860	ST-828CC	PRJEB6657	ERR593719
2191	OXC5828	2011	human	Campylobacter jejuni	2030	ST-353CC	PRJEB6657	ERR593720
2192	OXC5829	2011	human	Campylobacter jejuni	50	ST-21CC	PRJEB6657	ERR593721
2193	OXC5830	2011	human	Campylobacter jejuni	400	ST-353CC	PRJEB6657	ERR593722
2194	OXC5831	2011	human	Campylobacter coli	1191	ST-828CC	PRJEB6657	ERR593723
2195	OXC5832	2011	human	Campylobacter jejuni	21	ST-21CC	PRJEB6657	ERR593724
2198	OXC5933	2011	human	Campylobacter jejuni	22	ST-22CC	PRJEB6657	ERR593725
2199	OXC5934	2011	human	Campylobacter jejuni	2084	ST-353CC	PRJEB6657	ERR593726
2200	OXC5885	2011	human	Campylobacter jejuni	257	ST-257CC	PRJEB6657	ERR593773
2201	OXC5886	2011	human	Campylobacter jejuni	5	ST-353CC	PRJEB6657	ERR593775
2202	OXC5887	2011	human	Campylobacter jejuni	19	ST-21CC	PRJEB6657	ERR593776
2204	OXC5889	2011	human	Campylobacter jejuni	2030	ST-257CC	PRJEB6657	ERR593777
2205	OXC5890	2011	human	Campylobacter jejuni	42	ST-42CC	PRJEB6657	ERR593778
2206	OXC5891	2011	human	Campylobacter jejuni	572	ST-206CC	PRJEB6657	ERR593779
2207	OXC5892	2011	human	Campylobacter jejuni	2304	ST-48CC	PRJEB6657	ERR593780
2210	OXC5895	2011	human	Campylobacter jejuni	2135	ST-21CC	PRJEB6657	ERR593783
2212	OXC5897	2011	human	Campylobacter jejuni	4684	ST-353CC	PRJEB6657	ERR5937835
2213	OXC5898	2011	human	Campylobacter jejuni	52	ST-52CC	PRJEB6657	ERR5937836
2214	OXC5899	2011	human	Campylobacter jejuni	19	ST-21CC	PRJEB6657	ERR5937837
2215	OXC5900	2011	human	Campylobacter jejuni	52	ST-52CC	PRJEB6657	ERR5937838
2216	OXC5902	2011	human	Campylobacter jejuni	50	ST-21CC	PRJEB6657	ERR5937840
2217	OXC5903	2011	human	Campylobacter jejuni	257	ST-257CC	PRJEB6657	ERR593790
2219	OXC5905	2011	human	Campylobacter jejuni	50	ST-21CC	PRJEB6657	ERR593792
2220	OXC5906	2011	human	Campylobacter jejuni	50	ST-21CC	PRJEB6657	ERR593793
2221	OXC5907	2011	human	Campylobacter jejuni	257	ST-257CC	PRJEB6657	ERR593794
2223	OXC5909	2011	human	Campylobacter jejuni	53	ST-21CC	PRJEB6657	ERR593796
2224	OXC5910	2011	human	Campylobacter jejuni	464	ST-464CC	PRJEB6657	ERR593797
2225	OXC5911	2011	human	Campylobacter jejuni	5247	ST-353CC	PRJEB6657	ERR593798
2227	OXC5914	2011	human	Campylobacter jejuni	574	ST-574CC	PRJEB6657	ERR593800
2228	OXC5915	2011	human	Campylobacter jejuni	257	ST-257CC	PRJEB6657	ERR593801
2229	OXC5916	2011	human	Campylobacter jejuni	990	ST-257CC	PRJEB6657	ERR593802
2230	OXC5917	2011	human	Campylobacter jejuni	52	ST-52CC	PRJEB6657	ERR593803
2231	OXC5918	2011	human	Campylobacter jejuni	53	ST-21CC	PRJEB6657	ERR593804
2232	OXC5937	2011	human	Campylobacter jejuni	21	ST-21CC	PRJEB6657	ERR593819
2235	OXC5940	2011	human	Campylobacter jejuni	464	ST-464CC	PRJEB6657	ERR593822
2236	OXC5941	2011	human	Campylobacter jejuni	45	ST-45CC	PRJEB6657	ERR593823
2237	OXC5921	2011	human	Campylobacter jejuni	5136	ST-464CC	PRJEB6657	ERR593805
2238	OXC5922	2011	human	Campylobacter coli	827	ST-828CC	PRJEB6657	ERR593806
2239	OXC5923	2011	human	Campylobacter coli	827	ST-828CC	PRJEB6657	ERR593807
2240	OXC5924	2011	human	Campylobacter jejuni	21	ST-21CC	PRJEB6657	ERR593808
2241	OXC5925	2011	human	Campylobacter jejuni	50	ST-21CC	PRJEB6657	ERR593809
2242	OXC5926	2011	human	Campylobacter jejuni	50	ST-21CC	PRJEB6657	ERR593810
2243	OXC5927	2011	human	Campylobacter jejuni	2033	ST-354CC	PRJEB6657	ERR593811
2244	OXC5928	2011	human	Campylobacter jejuni	6602	ST-443CC	PRJEB6657	ERR593812
2245	OXC5929	2011	human	Campylobacter jejuni	21	ST-21CC	PRJEB6657	ERR593813
2246	OXC5930	2011	human	Campylobacter jejuni	48	ST-48CC	PRJEB6657	ERR593814
2247	OXC5931	2011	human	Campylobacter jejuni	353	ST-353CC	PRJEB6657	ERR593815
2254	Seal1	2011	Seal	Campylobacter jejuni	45	ST-45CC	PRJNA264388	SRR1635042
2256	B3	2005	cattle	Campylobacter jejuni	21	ST-21CC	PRJNA312235	NFQE00000000
2257	B4	2005	cattle	Campylobacter jejuni	21	ST-21CC	PRJNA312235	NFQD00000000
2258	C1	2004	chicken	Campylobacter jejuni	45	ST-45CC	PRJNA312235	NFQC00000000
2261	C12	2004	chicken	Campylobacter jejuni	48	ST-48CC	PRJNA312235	NFQA00000000
2262	C13	2006	chicken	Campylobacter jejuni	982	ST-21CC	PRJNA312235	NFPZ00000000
2264	C15	2006	chicken	Campylobacter coli	1629	ST-828CC	PRJNA312235	NFPY00000000
2265	C16	2006	chicken	Campylobacter jejuni	45	ST-45CC	PRJNA312235	NFPX00000000
2267	C3	2004	chicken	Campylobacter jejuni	460	ST-460CC	PRJNA312235	NFPV00000000
2268	C4	2004	chicken	Campylobacter jejuni	460	ST-460CC	PRJNA312235	NFPU00000000
2269	C5	2004	chicken	Campylobacter jejuni	460	ST-460CC	PRJNA312235	NFPT00000000
2270	C6	2004	chicken	Campylobacter jejuni	929	ST-257CC	PRJNA312235	NFPS00000000
2274	D1	2006	duck	Campylobacter jejuni	45	ST-45CC	PRJNA312235	NFPO00000000
2277	H11	1998	human	Campylobacter jejuni	1209	ST-21CC	PRJNA312235	NFPL00000000
2279	H13	1999	human	Campylobacter coli	9201	ST-828CC	PRJNA312235	NFPJ00000000
2280	H14	1999	human	Campylobacter jejuni	21	ST-21CC	PRJNA312235	SAMN07158751
2281	H15	1999	human	Campylobacter jejuni	21	ST-21CC	PRJNA312235	NFPI00000000
2283	H17	2000	human	Campylobacter jejuni	262	ST-21CC	PRJNA312235	NFPG00000000
2284	H18	2000	human	Campylobacter jejuni	137	ST-45CC	PRJNA312235	NFPF00000000
2285	H19	1998	human	Campylobacter jejuni	929	ST-257CC	PRJNA312235	NFPE00000000
2287	Seal2	2011	Seal	Campylobacter jejuni	1326	ST-45CC	PRJNA264388	SRR1635043
2290	H23	2005	human	Campylobacter jejuni	440	ST-443CC	PRJNA312235	NFPA00000000
2293	H26	2005	human	Campylobacter jejuni	48	ST-48CC	PRJNA312235	NFOX00000000
2294	H27	2005	human	Campylobacter jejuni	679	ST-45CC	PRJNA312235	NFOW00000000
2295	H28	2005	human	Campylobacter jejuni	922	ST-658CC	PRJNA312235	NFOV00000000
2296	H29	2005	human	Campylobacter jejuni	982	ST-21CC	PRJNA312235	NFOU00000000
2300	H32	2005	human	Campylobacter jejuni	922	ST-658CC	PRJNA312235	NFOQ00000000
2311	Seal4	2011	Seal	Campylobacter coli	827	ST-828CC	PRJNA524300	SRR1635044
2323	W10	2004	environment	Campylobacter jejuni	61	ST-61CC	PRJNA312235	NFNX00000000
2324	W11	2004	environment	Campylobacter jejuni	61	ST-61CC	PRJNA312235	NFNW00000000
2325	W12	2004	environment	Campylobacter jejuni	929	ST-257CC	PRJNA312235	NFNV00000000
2327	W14	2004	environment	Campylobacter jejuni	8	ST-21CC	PRJNA312235	NFNT00000000
2329	W16	2004	environment	Campylobacter jejuni	991	ST-692CC	PRJNA312235	NFNR00000000
2331	W18	2005	environment	Campylobacter jejuni	929	ST-257CC	PRJNA312235	NFNP00000000
2336	W22	2007	environment	Campylobacter jejuni	45	ST-45CC	PRJNA312235	NFNK00000000
2339	W25	2007	environment	Campylobacter jejuni	9353	ST-1034CC	PRJNA312235	NFNI00000000
2370	Seal11	2011	Seal	Campylobacter jejuni	45	ST-45CC	PRJNA264388	SRR1635048
2374	Seal26	2011	Seal	Campylobacter jejuni	21	ST-21CC	PRJNA264388	SRR1635053
2375	Seal28	2011	Seal	Campylobacter jejuni	3853	ST-21CC	PRJNA264388	SRR1635055
2376	Seal29	2011	Seal	Campylobacter jejuni	45	ST-45CC	PRJNA264388	SRR1635056
2377	Seal30	2011	Seal	Campylobacter jejuni	22	ST-22CC	PRJNA264388	SRR1635057
2378	Seal31	2011	Seal	Campylobacter jejuni	583	ST-45CC	PRJNA264388	SRR1635058
2379	Seal32	2011	Seal	Campylobacter jejuni	583	ST-45CC	PRJNA264388	SRR1635059
2380	Seal34	2011	Seal	Campylobacter jejuni	22	ST-22CC	PRJNA264388	SRR1635062
2381	Seal37	2011	Seal	Campylobacter jejuni	22	ST-22CC	PRJNA264388	SRR1635063
2382	Seal39	2011	Seal	Campylobacter jejuni	22	ST-22CC	PRJNA264388	SRR1635064
2383	Seal42	2011	Seal	Campylobacter jejuni	3853	ST-21CC	PRJNA264388	SRR1635070
2384	Seal43	2011	Seal	Campylobacter jejuni	21	ST-21CC	PRJNA264388	SRR1635083
2385	Seal45	2011	Seal	Campylobacter jejuni	21	ST-21CC	PRJNA264388	SRR1635085
2386	Seal46	2011	Seal	Campylobacter jejuni	21	ST-21CC	PRJNA264388	SRR1635090
2387	Seal48	2011	Seal	Campylobacter jejuni	50	ST-21CC	PRJNA264388	SRR1635129
2388	Seal52	2011	Seal	Campylobacter jejuni	21	ST-21CC	PRJNA264388	SRR1635131
2389	Seal55	2011	Seal	Campylobacter coli	827	ST-828CC	PRJNA264388	SRR1635132
2390	Seal56	2011	Seal	Campylobacter jejuni	50	ST-21CC	PRJNA264388	SRR1635134
2391	Seal60	2011	Seal	Campylobacter coli	827	ST-828CC	PRJNA264388	SRR1635135
2392	Seal61	2011	Seal	Campylobacter coli	827	ST-828CC	PRJNA264388	SRR1635136
2393	Seal64	2011	Seal	Campylobacter coli	827	ST-828CC	PRJNA264388	SRR1635138
2394	Seal66	2011	Seal	Campylobacter coli	827	ST-828CC	PRJNA264388	SRR1635147
2395	Seal69	2011	Seal	Campylobacter coli	827	ST-828CC	PRJNA264388	SRR1635150
2396	Seal72	2011	Seal	Campylobacter jejuni	4001	ST-1034CC	PRJNA264388	SRR1635151
2397	Seal73	2011	Seal	Campylobacter jejuni	1457	ST-433CC	PRJNA264388	SRR1635153
2398	Seal76	2011	Seal	Campylobacter jejuni	583	ST-45CC	PRJNA264388	SRR1635154
2401	Seal81	2011	Seal	Campylobacter jejuni	583	ST-45CC	PRJNA264388	SRR1635155
2402	Seal82	2011	Seal	Campylobacter jejuni	50	ST-21CC	PRJNA264388	SRR1635156
2403	Seal85	2011	Seal	Campylobacter jejuni	1256	ST-508CC	PRJNA264388	SRR1635157
2404	Seal87	2011	Seal	Campylobacter jejuni	50	ST-21CC	PRJNA264388	SRR1635159
2405	Seal88	2011	Seal	Campylobacter jejuni	696	ST-1332CC	PRJNA264388	SRR1635160
2406	Seal90	2011	Seal	Campylobacter jejuni	22	ST-22CC	PRJNA264388	SRR1635161
2407	Seal91	2011	Seal	Campylobacter jejuni	22	ST-22CC	PRJNA264388	SRR1635162
2408	Seal92	2011	Seal	Campylobacter jejuni	45	ST-45CC	PRJNA264388	SRR1635163
2409	Seal95	2011	Seal	Campylobacter jejuni	45	ST-45CC	PRJNA264388	SRR1635164
2410	Seal97	2011	Seal	Campylobacter jejuni	45	ST-45CC	PRJNA264388	SRR1635165
2411	Seal98	2011	Seal	Campylobacter jejuni	45	ST-45CC	PRJNA264388	SRR1635166
2412	Seal99	2011	Seal	Campylobacter jejuni	45	ST-45CC	PRJNA264388	SRR1635167
2413	Seal100	2011	Seal	Campylobacter jejuni	45	ST-45CC	PRJNA264388	SRR1635168
2414	Seal101	2011	Seal	Campylobacter jejuni	45	ST-45CC	PRJNA264388	SRR1635189
2415	Seal102	2011	Seal	Campylobacter jejuni	45	ST-45CC	PRJNA264388	SRR1635193
2416	Seal107	2011	Seal	Campylobacter jejuni	3853	ST-21CC	PRJNA264388	SRR1635195
2418	Seal110	2011	Seal	Campylobacter coli	962	ST-828CC	PRJNA264388	SRR1635210
2419	Seal113	2011	Seal	Campylobacter jejuni	50	ST-21CC	PRJNA264388	SRR1635212
2420	Seal116	2011	Seal	Campylobacter jejuni	22	ST-22CC	PRJNA264388	SRR1635215
2421	Seal117	2011	Seal	Campylobacter jejuni	22	ST-22CC	PRJNA264388	SRR1635217
2422	Seal118	2011	Seal	Campylobacter jejuni	22	ST-22CC	PRJNA264388	SRR1635219
2423	Seal120	2011	Seal	Campylobacter coli	827	ST-828CC	PRJNA264388	SRR1635222
2424	Seal122	2011	Seal	Campylobacter jejuni	583	ST-45CC	PRJNA264388	SRR1635224
2425	Seal123	2011	Seal	Campylobacter jejuni	583	ST-45CC	PRJNA264388	SRR1635225
2426	Seal124	2011	Seal	Campylobacter jejuni	45	ST-45CC	PRJNA264388	SRR1635233
2427	Seal126	2011	Seal	Campylobacter jejuni	45	ST-45CC	PRJNA264388	SRR1635234
2428	Seal129	2011	Seal	Campylobacter coli	827	ST-828CC	PRJNA264388	SRR1635236
2429	Seal130	2011	Seal	Campylobacter coli	827	ST-828CC	PRJNA264388	SRR1635238
2430	Seal132	2011	Seal	Campylobacter jejuni	3853	ST-21CC	PRJNA264388	SRR1635239
2431	Seal133	2011	Seal	Campylobacter jejuni	3853	ST-21CC	PRJNA264388	SRR1635240
2432	Seal135	2011	Seal	Campylobacter jejuni	45	ST-45CC	PRJNA264388	SRR1635241
2433	Seal138	2011	Seal	Campylobacter jejuni	3853	ST-21CC	PRJNA264388	SRR1635242
2434	Seal141	2011	Seal	Campylobacter coli	827	ST-828CC	PRJNA264388	SRR1635244
2435	Seal142	2011	Seal	Campylobacter jejuni	3853	ST-21CC	PRJNA264388	SRR1635246
2436	Seal146	2011	Seal	Campylobacter jejuni	3853	ST-21CC	PRJNA264388	SRR1635249
2437	Seal147	2011	Seal	Campylobacter jejuni	3853	ST-21CC	PRJNA264388	SRR1635256
2438	Seal149	2011	Seal	Campylobacter jejuni	22	ST-22CC	PRJNA264388	SRR1635257
2439	Seal151	2011	Seal	Campylobacter jejuni	22	ST-22CC	PRJNA264388	SRR1635258
2440	Seal153	2011	Seal	Campylobacter coli	1578	ST-828CC	PRJNA264388	SRR1635259
2441	Seal156	2011	Seal	Campylobacter jejuni	45	ST-45CC	PRJNA264388	SRR1635260
2442	Seal161	2011	Seal	Campylobacter jejuni	45	ST-45CC	PRJNA264388	SRR1635275
2443	Seal162	2011	Seal	Campylobacter jejuni	22	ST-22CC	PRJNA264388	SRR1635276
2444	Seal165	2011	Seal	Campylobacter jejuni	22	ST-22CC	PRJNA264388	SRR1635277
2445	Seal170	2011	Seal	Campylobacter jejuni	137	ST-45CC	PRJNA264388	SRR1635278
2446	Seal171	2011	Seal	Campylobacter coli	827	ST-828CC	PRJNA264388	SRR1635279
2447	Seal174	2011	Seal	Campylobacter jejuni	50	ST-21CC	PRJNA264388	SRR1635280
2448	Seal179	2011	Seal	Campylobacter jejuni	1003	ST-45CC	PRJNA264388	SRR1635281
2449	Seal181	2011	Seal	Campylobacter jejuni	50	ST-21CC	PRJNA264388	SRR1635282
2450	Seal183	2011	Seal	Campylobacter jejuni	50	ST-21CC	PRJNA264388	SRR1635283
2451	Seal186	2011	Seal	Campylobacter jejuni	1326	ST-45CC	PRJNA264388	SRR1635284
2452	Seal187	2011	Seal	Campylobacter jejuni	22	ST-22CC	PRJNA264388	SRR1635285
2454	Seal190	2011	Seal	Campylobacter jejuni	45	ST-45CC	PRJNA264388	SRR1635287
2469	RM9357	2012	cattle	Campylobacter jejuni	982	ST-21CC	PRJNA312235	SRR5127255
2470	RM9168	2012	cattle	Campylobacter jejuni	21	ST-21CC	PRJNA312235	SRR5127256
2471	RM8893	2012	cattle	Campylobacter jejuni	8	ST-21CC	PRJNA312235	SRR5127253
2475	RM10985	2012	cattle	Campylobacter jejuni	21	ST-21CC	PRJNA312235	NFMH00000000
2479	RM12500	2012	cattle	Campylobacter jejuni	61	ST-61CC	PRJNA312235	SRR5127257
2489	OXC6548	2011	human	Campylobacter jejuni	19	ST-21CC	PRJEB2075	ERR108312
2490	OXC6552	2011	human	Campylobacter jejuni	3769	ST-21CC	PRJEB2075	ERR108316
2491	OXC6558	2011	human	Campylobacter jejuni	53	ST-21CC	PRJEB2075	ERR108322
2492	OXC6559	2011	human	Campylobacter coli	5757	ST-828CC	PRJEB2075	ERR108323
2493	OXC6562	2011	human	Campylobacter jejuni	21	ST-21CC	PRJEB2075	ERR108326
2494	OXC6563	2011	human	Campylobacter jejuni	21	ST-21CC	PRJEB2075	ERR108327
2495	OXC6564	2011	human	Campylobacter jejuni	21	ST-21CC	PRJEB2075	ERR108328
2496	OXC6565	2011	human	Campylobacter jejuni	50	ST-21CC	PRJEB2075	ERR108329
2497	OXC6568	2011	human	Campylobacter coli	872	ST-828CC	PRJEB2075	ERR108332
2498	OXC6571	2011	human	Campylobacter jejuni	50	ST-21CC	PRJEB2075	ERR108335
2499	OXC6573	2011	human	Campylobacter jejuni	21	ST-21CC	PRJEB2075	ERR108337
2500	OXC6576	2011	human	Campylobacter coli	855	ST-828CC	PRJEB2075	ERR108340
2501	OXC6577	2011	human	Campylobacter coli	872	ST-828CC	PRJEB2075	ERR108341
2502	OXC6251	2011	human	Campylobacter jejuni	21	ST-21CC	PRJEB2075	ERR083868
2503	OXC6253	2011	human	Campylobacter coli	829	ST-828CC	PRJEB2075	ERR083870
2504	OXC6257	2011	human	Campylobacter jejuni	21	ST-21CC	PRJEB2075	ERR083874
2505	OXC6258	2011	human	Campylobacter coli	860	ST-828CC	PRJEB2075	ERR083875
2506	OXC6259	2011	human	Campylobacter jejuni	45	ST-45CC	PRJEB2075	ERR083876
2507	OXC6263	2011	human	Campylobacter coli	830	ST-828CC	PRJEB2075	ERR083880
2508	OXC6266	2011	human	Campylobacter jejuni	50	ST-21CC	PRJEB2075	ERR083883
2509	OXC6267	2011	human	Campylobacter coli	5642	ST-828CC	PRJEB2075	ERR083884
2510	OXC6270	2011	human	Campylobacter jejuni	21	ST-21CC	PRJEB2075	ERR083887
2511	OXC6275	2011	human	Campylobacter jejuni	21	ST-21CC	PRJEB2075	ERR083892
2512	OXC6276	2011	human	Campylobacter coli	5733	ST-828CC	PRJEB2075	ERR083893
2513	OXC6277	2011	human	Campylobacter jejuni	50	ST-21CC	PRJEB2075	ERR083894
2514	OXC6278	2011	human	Campylobacter jejuni	45	ST-45CC	PRJEB2075	ERR083895
2515	OXC6282	2011	human	Campylobacter jejuni	53	ST-21CC	PRJEB2075	ERR083898
2516	OXC6285	2011	human	Campylobacter jejuni	21	ST-21CC	PRJEB2075	ERR083901
2517	OXC6286	2011	human	Campylobacter jejuni	50	ST-21CC	PRJEB2075	ERR083902
2518	OXC6289	2011	human	Campylobacter jejuni	50	ST-21CC	PRJEB2075	ERR083905
2519	OXC6292	2011	human	Campylobacter jejuni	50	ST-21CC	PRJEB2075	ERR083908
2520	OXC6293	2011	human	Campylobacter jejuni	45	ST-45CC	PRJEB2075	ERR083909
2521	OXC6294	2011	human	Campylobacter jejuni	583	ST-45CC	PRJEB2075	ERR083910
2522	OXC6296	2011	human	Campylobacter coli	5737	ST-828CC	PRJEB2075	ERR083912
2523	OXC6297	2011	human	Campylobacter coli	825	ST-828CC	PRJEB2075	ERR083913
2524	OXC6300	2011	human	Campylobacter jejuni	2135	ST-21CC	PRJEB2075	ERR083916
2525	OXC6301	2011	human	Campylobacter jejuni	861	ST-21CC	PRJEB2075	ERR083917
2526	OXC6303	2011	human	Campylobacter jejuni	19	ST-21CC	PRJEB2075	ERR083919
2527	OXC6305	2011	human	Campylobacter jejuni	861	ST-21CC	PRJEB2075	ERR083921
2528	OXC6308	2011	human	Campylobacter coli	827	ST-828CC	PRJEB2075	ERR083924
2529	OXC6309	2011	human	Campylobacter coli	5734	ST-828CC	PRJEB2075	ERR083925
2530	OXC6310	2011	human	Campylobacter jejuni	21	ST-21CC	PRJEB2075	ERR083926
2531	OXC6312	2011	human	Campylobacter coli	827	ST-828CC	PRJEB2075	ERR083928
2532	OXC6313	2011	human	Campylobacter jejuni	45	ST-45CC	PRJEB2075	ERR083929
2533	OXC6314	2011	human	Campylobacter jejuni	45	ST-45CC	PRJEB2075	ERR083930
2535	OXC6321	2011	human	Campylobacter jejuni	45	ST-45CC	PRJEB2075	ERR083937
2536	OXC6324	2011	human	Campylobacter jejuni	53	ST-21CC	PRJEB2075	ERR083940
2537	OXC6325	2011	human	Campylobacter jejuni	19	ST-21CC	PRJEB2075	ERR083941
2538	OXC6326	2011	human	Campylobacter jejuni	50	ST-21CC	PRJEB2075	ERR083942
2539	OXC6329	2011	human	Campylobacter jejuni	21	ST-21CC	PRJEB2075	ERR083945
2540	OXC6330	2011	human	Campylobacter jejuni	583	ST-45CC	PRJEB2075	ERR083946
2541	OXC6331	2011	human	Campylobacter jejuni	50	ST-21CC	PRJEB2075	ERR083947
2542	OXC6334	2011	human	Campylobacter jejuni	21	ST-21CC	PRJEB2075	ERR083950
2543	OXC6335	2011	human	Campylobacter jejuni	21	ST-21CC	PRJEB2075	ERR083951
2544	OXC6337	2011	human	Campylobacter coli	1600	ST-828CC	PRJEB2075	ERR083953
2545	OXC6338	2011	human	Campylobacter coli	1628	ST-828CC	PRJEB2075	ERR083954
2546	OXC6339	2011	human	Campylobacter jejuni	45	ST-45CC	PRJEB2075	ERR083955
2547	OXC6340	2011	human	Campylobacter jejuni	262	ST-21CC	PRJEB2075	ERR083956
2548	OXC6343	2011	human	Campylobacter coli	962	ST-828CC	PRJEB2075	ERR083959
2549	OXC6347	2011	human	Campylobacter jejuni	50	ST-21CC	PRJEB2075	ERR083963
2550	OXC6351	2011	human	Campylobacter jejuni	45	ST-45CC	PRJEB2075	ERR083967
2551	OXC6355	2011	human	Campylobacter jejuni	19	ST-21CC	PRJEB2075	ERR083971
2552	OXC6358	2011	human	Campylobacter jejuni	233	ST-45CC	PRJEB2075	ERR083974
2553	OXC6365	2011	human	Campylobacter jejuni	45	ST-45CC	PRJEB2075	ERR083981
2554	OXC6367	2011	human	Campylobacter jejuni	53	ST-21CC	PRJEB2075	ERR083983
2555	OXC6370	2011	human	Campylobacter jejuni	19	ST-21CC	PRJEB2075	ERR083986
2556	OXC6371	2011	human	Campylobacter coli	5734	ST-828CC	PRJEB2075	ERR083987
2557	OXC6372	2011	human	Campylobacter coli	4425	ST-828CC	PRJEB2075	ERR083988
2558	OXC6376	2011	human	Campylobacter coli	5734	ST-828CC	PRJEB2075	ERR083992
2559	OXC6378	2011	human	Campylobacter coli	4425	ST-828CC	PRJEB2075	ERR083994
2560	OXC6379	2011	human	Campylobacter jejuni	5726	ST-21CC	PRJEB2075	ERR083995
2561	OXC6380	2011	human	Campylobacter coli	5735	ST-828CC	PRJEB2075	ERR083996
2562	OXC6383	2011	human	Campylobacter jejuni	21	ST-21CC	PRJEB2075	ERR083999
2563	OXC6384	2011	human	Campylobacter jejuni	19	ST-21CC	PRJEB2075	ERR084000
2564	OXC6385	2011	human	Campylobacter coli	1628	ST-828CC	PRJEB2075	ERR084001
2565	OXC6386	2011	human	Campylobacter coli	829	ST-828CC	PRJEB2075	ERR084002
2566	OXC6393	2011	human	Campylobacter jejuni	5727	ST-21CC	PRJEB2075	ERR084009
2567	OXC6394	2011	human	Campylobacter jejuni	19	ST-21CC	PRJEB2075	ERR084010
2568	OXC6400	2011	human	Campylobacter coli	825	ST-828CC	PRJEB2075	ERR084014
2569	OXC6405	2011	human	Campylobacter jejuni	21	ST-21CC	PRJEB2075	ERR084019
2570	OXC6416	2011	human	Campylobacter coli	1145	ST-828CC	PRJEB2075	ERR084030
2571	OXC6419	2011	human	Campylobacter jejuni	45	ST-45CC	PRJEB2075	ERR084033
2572	OXC6420	2011	human	Campylobacter jejuni	21	ST-21CC	PRJEB2075	ERR084034
2573	OXC6424	2011	human	Campylobacter coli	825	ST-828CC	PRJEB2075	ERR084038
2574	OXC6426	2011	human	Campylobacter coli	2464	ST-828CC	PRJEB2075	ERR084040
2575	OXC6428	2011	human	Campylobacter coli	832	ST-828CC	PRJEB2075	ERR084042
2576	OXC6429	2011	human	Campylobacter jejuni	5018	ST-21CC	PRJEB2075	ERR084043
2577	OXC6437	2011	human	Campylobacter jejuni	45	ST-45CC	PRJEB2075	ERR084051
2578	OXC6447	2011	human	Campylobacter coli	827	ST-828CC	PRJEB2075	ERR084059
2579	OXC6448	2011	human	Campylobacter jejuni	137	ST-45CC	PRJEB2075	ERR084060
2580	OXC6449	2011	human	Campylobacter jejuni	50	ST-21CC	PRJEB2075	ERR084061
2581	OXC6457	2011	human	Campylobacter jejuni	50	ST-21CC	PRJEB2075	ERR084068
2582	OXC6459	2011	human	Campylobacter jejuni	50	ST-21CC	PRJEB2075	ERR084070
2583	OXC6460	2011	human	Campylobacter coli	1541	ST-828CC	PRJEB2075	ERR084071
2584	OXC6461	2011	human	Campylobacter jejuni	50	ST-21CC	PRJEB2075	ERR084072
2585	OXC6464	2011	human	Campylobacter jejuni	5018	ST-21CC	PRJEB2075	ERR084075
2586	OXC6471	2011	human	Campylobacter coli	827	ST-828CC	PRJEB2075	ERR084082
2587	OXC6472	2011	human	Campylobacter coli	827	ST-828CC	PRJEB2075	ERR084083
2588	OXC6474	2011	human	Campylobacter coli	827	ST-828CC	PRJEB2075	ERR084085
2589	OXC6476	2011	human	Campylobacter coli	860	ST-828CC	PRJEB2075	ERR084087
2590	OXC6479	2011	human	Campylobacter jejuni	883	ST-21CC	PRJEB2075	ERR084090
2591	OXC6483	2011	human	Campylobacter jejuni	21	ST-21CC	PRJEB2075	ERR084094
2592	OXC6489	2011	human	Campylobacter jejuni	50	ST-21CC	PRJEB2075	ERR084100
2593	OXC6493	2011	human	Campylobacter jejuni	50	ST-21CC	PRJEB2075	ERR084104
2594	OXC6496	2011	human	Campylobacter jejuni	21	ST-21CC	PRJEB2075	ERR084107
2595	OXC6500	2011	human	Campylobacter jejuni	2135	ST-21CC	PRJEB2075	ERR084111
2596	OXC6502	2011	human	Campylobacter jejuni	50	ST-21CC	PRJEB2075	ERR084113
2597	OXC6504	2011	human	Campylobacter coli	832	ST-828CC	PRJEB2075	ERR084115
2598	OXC6505	2011	human	Campylobacter jejuni	141	ST-21CC	PRJEB2075	ERR084116
2599	OXC6508	2011	human	Campylobacter jejuni	21	ST-21CC	PRJEB2075	ERR084119
2600	OXC6513	2011	human	Campylobacter coli	828	ST-828CC	PRJEB2075	ERR084124
2601	OXC6514	2011	human	Campylobacter jejuni	3102	ST-21CC	PRJEB2075	ERR084125
2602	OXC6515	2011	human	Campylobacter jejuni	845	ST-45CC	PRJEB2075	ERR084126
2603	OXC6516	2011	human	Campylobacter jejuni	53	ST-21CC	PRJEB2075	ERR084127
2604	OXC6519	2011	human	Campylobacter jejuni	21	ST-21CC	PRJEB2075	ERR084130
2605	OXC6521	2011	human	Campylobacter jejuni	47	ST-21CC	PRJEB2075	ERR084132
2606	OXC6523	2011	human	Campylobacter coli	5659	ST-828CC	PRJEB2075	ERR084134
2607	OXC6524	2011	human	Campylobacter jejuni	50	ST-21CC	PRJEB2075	ERR084135
2608	OXC6527	2011	human	Campylobacter jejuni	50	ST-21CC	PRJEB2075	ERR084138
2609	OXC6530	2011	human	Campylobacter jejuni	50	ST-21CC	PRJEB2075	ERR084141
2610	OXC6531	2011	human	Campylobacter jejuni	50	ST-21CC	PRJEB2075	ERR084142
2611	OXC6536	2011	human	Campylobacter jejuni	45	ST-45CC	PRJEB2075	ERR084147
2612	OXC6537	2011	human	Campylobacter coli	1541	ST-828CC	PRJEB2075	ERR084148
2613	OXC6538	2011	human	Campylobacter jejuni	19	ST-21CC	PRJEB2075	ERR084149
2614	OXC6539	2011	human	Campylobacter jejuni	21	ST-21CC	PRJEB2075	ERR084150
2615	OXC6543	2011	human	Campylobacter jejuni	50	ST-21CC	PRJEB2075	ERR084154
2616	OXC6255	2011	human	Campylobacter jejuni	21	ST-21CC	PRJEB2075	ERR083872
2617	OXC6590	2011	human	Campylobacter jejuni	50	ST-21CC	PRJEB2075	ERR108354
2618	OXC6592	2011	human	Campylobacter jejuni	137	ST-45CC	PRJEB2075	ERR108356
2619	OXC6596	2011	human	Campylobacter jejuni	21	ST-21CC	PRJEB2075	ERR108360
2620	OXC6597	2011	human	Campylobacter coli	855	ST-828CC	PRJEB2075	ERR108361
2621	OXC6598	2011	human	Campylobacter jejuni	50	ST-21CC	PRJEB2075	ERR108362
2622	OXC6600	2011	human	Campylobacter jejuni	50	ST-21CC	PRJEB2075	ERR108364
2623	OXC6601	2011	human	Campylobacter coli	1614	ST-828CC	PRJEB2075	ERR108365
2624	OXC6602	2011	human	Campylobacter jejuni	21	ST-21CC	PRJEB2075	ERR108366
2625	OXC6603	2011	human	Campylobacter jejuni	19	ST-21CC	PRJEB2075	ERR108367
2626	OXC6604	2011	human	Campylobacter jejuni	21	ST-21CC	PRJEB2075	ERR108368
2627	OXC6613	2011	human	Campylobacter jejuni	50	ST-21CC	PRJEB2075	ERR108376
2628	OXC6614	2011	human	Campylobacter jejuni	233	ST-45CC	PRJEB2075	ERR108377
2629	OXC6615	2011	human	Campylobacter jejuni	50	ST-21CC	PRJEB2075	ERR108378
2630	OXC6616	2011	human	Campylobacter jejuni	21	ST-21CC	PRJEB2075	ERR108379
2631	OXC6619	2011	human	Campylobacter jejuni	21	ST-21CC	PRJEB2075	ERR108381
2632	OXC6624	2011	human	Campylobacter jejuni	45	ST-45CC	PRJEB2075	ERR108386
2633	OXC6625	2011	human	Campylobacter jejuni	21	ST-21CC	PRJEB2075	ERR108387
2634	OXC6627	2011	human	Campylobacter jejuni	21	ST-21CC	PRJEB2075	ERR108389
2635	OXC6629	2011	human	Campylobacter jejuni	21	ST-21CC	PRJEB2075	ERR108391
2636	OXC6630	2011	human	Campylobacter coli	1145	ST-828CC	PRJEB2075	ERR108392
2637	OXC6633	2011	human	Campylobacter jejuni	53	ST-21CC	PRJEB2075	ERR108395
2638	OXC6636	2011	human	Campylobacter jejuni	50	ST-21CC	PRJEB2075	ERR108398
2639	OXC6637	2011	human	Campylobacter jejuni	21	ST-21CC	PRJEB2075	ERR108399
2640	OXC6642	2011	human	Campylobacter jejuni	21	ST-21CC	PRJEB2075	ERR128727
2642	OXC6651	2011	human	Campylobacter coli	1181	ST-828CC	PRJEB2075	ERR128736
2643	OXC6656	2011	human	Campylobacter jejuni	53	ST-21CC	PRJEB2075	ERR128741
2644	OXC6664	2011	human	Campylobacter jejuni	50	ST-21CC	PRJEB2075	ERR128749
2645	OXC6665	2011	human	Campylobacter jejuni	50	ST-21CC	PRJEB2075	ERR128750
2646	OXC6666	2011	human	Campylobacter jejuni	50	ST-21CC	PRJEB2075	ERR128751
2647	OXC6667	2011	human	Campylobacter jejuni	44	ST-21CC	PRJEB2075	ERR128752
2648	OXC6671	2011	human	Campylobacter jejuni	21	ST-21CC	PRJEB2075	ERR128756
2649	OXC6672	2011	human	Campylobacter jejuni	47	ST-21CC	PRJEB2075	ERR128757
2650	OXC6673	2011	human	Campylobacter jejuni	50	ST-21CC	PRJEB2075	ERR128758
2651	OXC6677	2011	human	Campylobacter jejuni	50	ST-21CC	PRJEB2075	ERR128762
2652	OXC6678	2011	human	Campylobacter jejuni	21	ST-21CC	PRJEB2075	ERR128763
2653	OXC6681	2011	human	Campylobacter jejuni	21	ST-21CC	PRJEB2075	ERR128766
2654	OXC6682	2011	human	Campylobacter jejuni	53	ST-21CC	PRJEB2075	ERR128767
2655	OXC6684	2011	human	Campylobacter coli	962	ST-828CC	PRJEB2075	ERR128769
2656	OXC6685	2011	human	Campylobacter coli	827	ST-828CC	PRJEB2075	ERR128770
2657	OXC6689	2011	human	Campylobacter jejuni	21	ST-21CC	PRJEB2075	ERR128774
2658	OXC6690	2011	human	Campylobacter jejuni	21	ST-21CC	PRJEB2075	ERR128775
2659	OXC6691	2011	human	Campylobacter jejuni	190	ST-21CC	PRJEB2075	ERR128776
2660	OXC6702	2011	human	Campylobacter jejuni	21	ST-21CC	PRJEB2075	ERR128787
2661	OXC6703	2011	human	Campylobacter jejuni	19	ST-21CC	PRJEB2075	ERR128788
2662	OXC6705	2011	human	Campylobacter coli	1957	ST-828CC	PRJEB2075	ERR128790
2663	OXC6706	2011	human	Campylobacter jejuni	19	ST-21CC	PRJEB2075	ERR128791
2665	OXC6711	2011	human	Campylobacter jejuni	21	ST-21CC	PRJEB2075	ERR128796
2666	OXC6712	2011	human	Campylobacter jejuni	21	ST-21CC	PRJEB2075	ERR128797
2667	OXC6713	2011	human	Campylobacter jejuni	50	ST-21CC	PRJEB2075	ERR128798
2668	OXC6714	2011	human	Campylobacter jejuni	50	ST-21CC	PRJEB2075	ERR128799
2669	OXC6725	2011	human	Campylobacter coli	1096	ST-828CC	PRJEB2075	ERR128810
2670	OXC6727	2011	human	Campylobacter jejuni	5811	ST-21CC	PRJEB2075	ERR128812
2671	OXC6728	2011	human	Campylobacter jejuni	21	ST-21CC	PRJEB2075	ERR128813
2672	OXC6730	2011	human	Campylobacter jejuni	21	ST-21CC	PRJEB2075	ERR128815
2673	OXC6731	2011	human	Campylobacter jejuni	21	ST-21CC	PRJEB2075	ERR128816
2674	OXC6734	2011	human	Campylobacter jejuni	21	ST-21CC	PRJEB2075	ERR128819
2675	OXC6735	2011	human	Campylobacter coli	1145	ST-828CC	PRJEB2075	ERR128820
2676	OXC6738	2011	human	Campylobacter coli	2273	ST-828CC	PRJEB2075	ERR136999
2677	OXC6741	2011	human	Campylobacter jejuni	53	ST-21CC	PRJEB2075	ERR137002
2678	OXC6744	2011	human	Campylobacter coli	5813	ST-828CC	PRJEB2075	ERR137005
2679	OXC6745	2011	human	Campylobacter jejuni	21	ST-21CC	PRJEB2075	ERR137006
2680	OXC6751	2011	human	Campylobacter jejuni	2135	ST-21CC	PRJEB2075	ERR137012
2681	OXC6752	2011	human	Campylobacter jejuni	2135	ST-21CC	PRJEB2075	ERR137013
2682	OXC6761	2011	human	Campylobacter coli	827	ST-828CC	PRJEB2075	ERR137022
2683	OXC6763	2011	human	Campylobacter jejuni	50	ST-21CC	PRJEB2075	ERR137024
2684	OXC6764	2011	human	Campylobacter jejuni	21	ST-21CC	PRJEB2075	ERR137025
2685	OXC6765	2011	human	Campylobacter coli	832	ST-828CC	PRJEB2075	ERR137026
2686	OXC6766	2011	human	Campylobacter jejuni	262	ST-21CC	PRJEB2075	ERR137027
2687	OXC6779	2012	human	Campylobacter jejuni	53	ST-21CC	PRJEB2075	ERR137040
2688	OXC6781	2012	human	Campylobacter jejuni	2135	ST-21CC	PRJEB2075	ERR137042
2689	OXC6782	2012	human	Campylobacter jejuni	2135	ST-21CC	PRJEB2075	ERR137043
2690	OXC6785	2012	human	Campylobacter coli	827	ST-828CC	PRJEB2075	ERR137046
2691	OXC6786	2012	human	Campylobacter jejuni	2135	ST-21CC	PRJEB2075	ERR137047
2692	OXC6789	2012	human	Campylobacter jejuni	53	ST-21CC	PRJEB2075	ERR137050
2693	OXC6791	2012	human	Campylobacter jejuni	21	ST-21CC	PRJEB2075	ERR137052
2694	OXC6797	2012	human	Campylobacter jejuni	45	ST-45CC	PRJEB2075	ERR137058
2695	OXC6798	2012	human	Campylobacter jejuni	4526	ST-21CC	PRJEB2075	ERR137059
2696	OXC6803	2012	human	Campylobacter jejuni	45	ST-45CC	PRJEB2075	ERR137064
2697	OXC6804	2012	human	Campylobacter jejuni	21	ST-21CC	PRJEB2075	ERR137065
2698	OXC6810	2012	human	Campylobacter coli	825	ST-828CC	PRJEB2075	ERR137071
2699	OXC6812	2012	human	Campylobacter jejuni	21	ST-21CC	PRJEB2075	ERR137073
2700	OXC6815	2012	human	Campylobacter jejuni	21	ST-21CC	PRJEB2075	ERR137076
2701	OXC6817	2012	human	Campylobacter coli	962	ST-828CC	PRJEB2075	ERR137078
2702	OXC6819	2012	human	Campylobacter jejuni	583	ST-45CC	PRJEB2075	ERR137080
2703	OXC6820	2012	human	Campylobacter jejuni	50	ST-21CC	PRJEB2075	ERR137081
2704	OXC6823	2012	human	Campylobacter jejuni	883	ST-21CC	PRJEB2075	ERR137084
2705	OXC6824	2012	human	Campylobacter jejuni	262	ST-21CC	PRJEB2075	ERR137085
2706	OXC6825	2012	human	Campylobacter coli	2183	ST-828CC	PRJEB2075	ERR137086
2707	OXC6833	2012	human	Campylobacter jejuni	104	ST-21CC	PRJEB2075	ERR137093
2708	OXC6932	2012	human	Campylobacter jejuni	50	ST-21CC	PRJEB2075	ERR189774
2709	OXC6933	2012	human	Campylobacter coli	827	ST-828CC	PRJEB2075	ERR189775
2710	OXC6937	2012	human	Campylobacter coli	3753	ST-828CC	PRJEB2075	ERR189779
2711	OXC6938	2012	human	Campylobacter jejuni	2109	ST-45CC	PRJEB2075	ERR189780
2712	OXC6941	2012	human	Campylobacter jejuni	53	ST-21CC	PRJEB2075	ERR189784
2713	OXC6945	2012	human	Campylobacter jejuni	21	ST-21CC	PRJEB2075	ERR189787
2714	OXC6946	2012	human	Campylobacter jejuni	50	ST-21CC	PRJEB2075	ERR189788
2715	OXC6948	2012	human	Campylobacter jejuni	21	ST-21CC	PRJEB2075	ERR189790
2716	OXC6949	2012	human	Campylobacter jejuni	50	ST-21CC	PRJEB2075	ERR189791
2717	OXC6953	2012	human	Campylobacter jejuni	21	ST-21CC	PRJEB2075	ERR189795
2718	OXC6956	2012	human	Campylobacter jejuni	50	ST-21CC	PRJEB2075	ERR189798
2719	OXC6959	2012	human	Campylobacter jejuni	5727	ST-21CC	PRJEB2075	ERR189801
2720	OXC6961	2012	human	Campylobacter jejuni	21	ST-21CC	PRJEB2075	ERR189803
2721	OXC6962	2012	human	Campylobacter coli	2273	ST-828CC	PRJEB2075	ERR189804
2722	OXC6964	2012	human	Campylobacter jejuni	50	ST-21CC	PRJEB2075	ERR189806
2723	OXC6970	2012	human	Campylobacter jejuni	583	ST-45CC	PRJEB2075	ERR189812
2724	OXC6979	2012	human	Campylobacter jejuni	21	ST-21CC	PRJEB2075	ERR189820
2725	OXC6981	2012	human	Campylobacter jejuni	44	ST-21CC	PRJEB2075	ERR189822
2726	OXC6984	2012	human	Campylobacter coli	1055	ST-828CC	PRJEB2075	ERR189825
2727	OXC6985	2012	human	Campylobacter jejuni	6135	ST-21CC	PRJEB2075	ERR189826
2728	OXC6987	2012	human	Campylobacter coli	825	ST-828CC	PRJEB2075	ERR189828
2729	OXC6988	2012	human	Campylobacter jejuni	5726	ST-21CC	PRJEB2075	ERR189829
2730	OXC6994	2012	human	Campylobacter jejuni	50	ST-21CC	PRJEB2075	ERR189862
2731	OXC6996	2012	human	Campylobacter coli	827	ST-828CC	PRJEB2075	ERR189864
2732	OXC6998	2012	human	Campylobacter jejuni	21	ST-21CC	PRJEB2075	ERR189866
2733	OXC7000	2012	human	Campylobacter jejuni	21	ST-21CC	PRJEB2075	ERR189868
2735	OXC7103	2012	human	Campylobacter jejuni	45	ST-45CC	PRJEB2075	ERR193152
2736	OXC7104	2012	human	Campylobacter jejuni	6137	ST-21CC	PRJEB2075	ERR193153
2737	OXC7105	2012	human	Campylobacter jejuni	6137	ST-21CC	PRJEB2075	ERR193154
2738	OXC7110	2012	human	Campylobacter coli	1191	ST-828CC	PRJEB2075	ERR193159
2740	OXC7118	2012	human	Campylobacter jejuni	266	ST-21CC	PRJEB2075	ERR193167
2741	OXC7124	2012	human	Campylobacter coli	827	ST-828CC	PRJEB2075	ERR193173
2742	OXC7129	2012	human	Campylobacter jejuni	45	ST-45CC	PRJEB2075	ERR193177
2743	OXC7130	2012	human	Campylobacter coli	2183	ST-828CC	PRJEB2075	ERR193178
2744	OXC7131	2012	human	Campylobacter coli	828	ST-828CC	PRJEB2075	ERR193179
2745	OXC7132	2012	human	Campylobacter jejuni	50	ST-21CC	PRJEB2075	ERR193180
2746	OXC7134	2012	human	Campylobacter jejuni	21	ST-21CC	PRJEB2075	ERR193182
2747	OXC7136	2012	human	Campylobacter jejuni	21	ST-21CC	PRJEB2075	ERR193184
2748	OXC7137	2012	human	Campylobacter jejuni	21	ST-21CC	PRJEB2075	ERR193185
2749	OXC7140	2012	human	Campylobacter jejuni	21	ST-21CC	PRJEB2075	ERR193188
2750	OXC7141	2012	human	Campylobacter jejuni	44	ST-21CC	PRJEB2075	ERR193189
2751	OXC7142	2012	human	Campylobacter jejuni	21	ST-21CC	PRJEB2075	ERR193190
2752	OXC7147	2012	human	Campylobacter jejuni	21	ST-21CC	PRJEB2075	ERR193195
2753	OXC7148	2012	human	Campylobacter jejuni	822	ST-21CC	PRJEB2075	ERR193196
2754	OXC7150	2012	human	Campylobacter jejuni	44	ST-21CC	PRJEB2075	ERR193198
2755	OXC7153	2012	human	Campylobacter jejuni	21	ST-21CC	PRJEB2075	ERR193201
2756	OXC7154	2012	human	Campylobacter coli	828	ST-828CC	PRJEB2075	ERR193202
2757	OXC7160	2012	human	Campylobacter jejuni	19	ST-21CC	PRJEB2075	ERR193208
2758	OXC7163	2012	human	Campylobacter jejuni	19	ST-21CC	PRJEB2075	ERR193211
2759	OXC7164	2012	human	Campylobacter coli	827	ST-828CC	PRJEB2075	ERR193212
2760	OXC7167	2012	human	Campylobacter jejuni	6886	ST-45CC	PRJEB2075	ERR193215
2761	OXC7168	2012	human	Campylobacter jejuni	19	ST-21CC	PRJEB2075	ERR193216
2762	OXC7169	2012	human	Campylobacter jejuni	45	ST-45CC	PRJEB2075	ERR193217
2763	OXC6836	2012	human	Campylobacter jejuni	50	ST-21CC	PRJEB2075	ERR356038
2764	OXC6845	2012	human	Campylobacter jejuni	21	ST-21CC	PRJEB2075	ERR356047
2765	OXC6847	2012	human	Campylobacter coli	829	ST-828CC	PRJEB2075	ERR356049
2766	OXC6850	2012	human	Campylobacter jejuni	21	ST-21CC	PRJEB2075	ERR356052
2767	OXC6852	2012	human	Campylobacter jejuni	262	ST-21CC	PRJEB2075	ERR356054
2768	OXC6854	2012	human	Campylobacter jejuni	53	ST-21CC	PRJEB2075	ERR356056
2769	OXC6856	2012	human	Campylobacter jejuni	53	ST-21CC	PRJEB2075	ERR356058
2770	OXC6857	2012	human	Campylobacter jejuni	520	ST-21CC	PRJEB2075	ERR356059
2771	OXC6860	2012	human	Campylobacter jejuni	50	ST-21CC	PRJEB2075	ERR356062
2772	OXC6861	2012	human	Campylobacter jejuni	50	ST-21CC	PRJEB2075	ERR356063
2773	OXC6862	2012	human	Campylobacter jejuni	53	ST-21CC	PRJEB2075	ERR356064
2774	OXC6864	2012	human	Campylobacter coli	829	ST-828CC	PRJEB2075	ERR356066
2775	OXC6865	2012	human	Campylobacter jejuni	50	ST-21CC	PRJEB2075	ERR356067
2776	OXC6867	2012	human	Campylobacter jejuni	21	ST-21CC	PRJEB2075	ERR356069
2777	OXC6868	2012	human	Campylobacter jejuni	50	ST-21CC	PRJEB2075	ERR356070
2778	OXC6872	2012	human	Campylobacter jejuni	21	ST-21CC	PRJEB2075	ERR356074
2779	OXC6873	2012	human	Campylobacter coli	5349	ST-828CC	PRJEB2075	ERR356075
2780	OXC6876	2012	human	Campylobacter jejuni	53	ST-21CC	PRJEB2075	ERR356078
2781	OXC6879	2012	human	Campylobacter jejuni	21	ST-21CC	PRJEB2075	ERR356081
2782	OXC6886	2012	human	Campylobacter jejuni	21	ST-21CC	PRJEB2075	ERR356088
2783	OXC6892	2012	human	Campylobacter jejuni	21	ST-21CC	PRJEB2075	ERR356093
2784	OXC6894	2012	human	Campylobacter jejuni	45	ST-45CC	PRJEB2075	ERR356095
2785	OXC6895	2012	human	Campylobacter jejuni	45	ST-45CC	PRJEB2075	ERR356096
2786	OXC6896	2012	human	Campylobacter jejuni	45	ST-45CC	PRJEB2075	ERR356097
2787	OXC6900	2012	human	Campylobacter jejuni	50	ST-21CC	PRJEB2075	ERR356101
2788	OXC6901	2012	human	Campylobacter coli	827	ST-828CC	PRJEB2075	ERR356102
2789	OXC6909	2012	human	Campylobacter jejuni	21	ST-21CC	PRJEB2075	ERR356110
2790	OXC6916	2012	human	Campylobacter jejuni	45	ST-45CC	PRJEB2075	ERR356117
2791	OXC6920	2012	human	Campylobacter coli	827	ST-828CC	PRJEB2075	ERR356121
2792	OXC6922	2012	human	Campylobacter jejuni	50	ST-21CC	PRJEB2075	ERR356123
2793	OXC6924	2012	human	Campylobacter jejuni	883	ST-21CC	PRJEB2075	ERR356125
2794	OXC6927	2012	human	Campylobacter jejuni	53	ST-21CC	PRJEB2075	ERR356128
2795	OXC7002	2012	human	Campylobacter jejuni	21	ST-21CC	PRJEB2075	ERR221286
2796	OXC7014	2012	human	Campylobacter jejuni	45	ST-45CC	PRJEB2075	ERR221298
2797	OXC7015	2012	human	Campylobacter jejuni	50	ST-21CC	PRJEB2075	ERR221299
2798	OXC7018	2012	human	Campylobacter jejuni	45	ST-45CC	PRJEB2075	ERR221302
2799	OXC7020	2012	human	Campylobacter jejuni	50	ST-21CC	PRJEB2075	ERR221304
2800	OXC7025	2012	human	Campylobacter jejuni	45	ST-45CC	PRJEB2075	ERR221309
2801	OXC7026	2012	human	Campylobacter jejuni	2219	ST-45CC	PRJEB2075	ERR221310
2802	OXC7027	2012	human	Campylobacter coli	1016	ST-828CC	PRJEB2075	ERR221311
2803	OXC7029	2012	human	Campylobacter jejuni	50	ST-21CC	PRJEB2075	ERR221313
2804	OXC7031	2012	human	Campylobacter jejuni	883	ST-21CC	PRJEB2075	ERR221315
2805	OXC7032	2012	human	Campylobacter jejuni	583	ST-45CC	PRJEB2075	ERR221316
2806	OXC7035	2012	human	Campylobacter jejuni	883	ST-21CC	PRJEB2075	ERR221319
2807	OXC7037	2012	human	Campylobacter jejuni	21	ST-21CC	PRJEB2075	ERR221321
2808	OXC7041	2012	human	Campylobacter jejuni	50	ST-21CC	PRJEB2075	ERR221323
2809	OXC7046	2012	human	Campylobacter jejuni	2135	ST-21CC	PRJEB2075	ERR221328
2810	OXC7049	2012	human	Campylobacter jejuni	266	ST-21CC	PRJEB2075	ERR221331
2811	OXC7051	2012	human	Campylobacter coli	1016	ST-828CC	PRJEB2075	ERR221333
2812	OXC7054	2012	human	Campylobacter coli	825	ST-828CC	PRJEB2075	ERR221336
2813	OXC7058	2012	human	Campylobacter jejuni	21	ST-21CC	PRJEB2075	ERR221340
2814	OXC7061	2012	human	Campylobacter jejuni	45	ST-45CC	PRJEB2075	ERR221344
2815	OXC7065	2012	human	Campylobacter jejuni	50	ST-21CC	PRJEB2075	ERR221348
2816	OXC7067	2012	human	Campylobacter jejuni	137	ST-45CC	PRJEB2075	ERR221350
2817	OXC7068	2012	human	Campylobacter jejuni	19	ST-21CC	PRJEB2075	ERR221351
2818	OXC7070	2012	human	Campylobacter coli	827	ST-828CC	PRJEB2075	ERR221353
2819	OXC7071	2012	human	Campylobacter jejuni	50	ST-21CC	PRJEB2075	ERR221354
2820	OXC7073	2012	human	Campylobacter jejuni	21	ST-21CC	PRJEB2075	ERR221356
2821	OXC7074	2012	human	Campylobacter jejuni	45	ST-45CC	PRJEB2075	ERR221357
2822	OXC7078	2012	human	Campylobacter jejuni	1949	ST-21CC	PRJEB2075	ERR221359
2823	OXC7080	2012	human	Campylobacter jejuni	50	ST-21CC	PRJEB2075	ERR221361
2824	OXC7082	2012	human	Campylobacter coli	825	ST-828CC	PRJEB2075	ERR221363
2825	OXC7083	2012	human	Campylobacter coli	855	ST-828CC	PRJEB2075	ERR221364
2826	OXC7084	2012	human	Campylobacter jejuni	21	ST-21CC	PRJEB2075	ERR221365
2827	OXC7090	2012	human	Campylobacter jejuni	45	ST-45CC	PRJEB2075	ERR221369
2828	OXC7091	2012	human	Campylobacter jejuni	262	ST-21CC	PRJEB2075	ERR221370
2829	OXC7093	2012	human	Campylobacter jejuni	11	ST-45CC	PRJEB2075	ERR221372
2830	OXC7097	2012	human	Campylobacter coli	827	ST-828CC	PRJEB2075	ERR221376
2831	OXC7099	2012	human	Campylobacter jejuni	45	ST-45CC	PRJEB2075	ERR221378
2832	OXC7089	2012	human	Campylobacter jejuni	53	ST-21CC	PRJEB2075	ERR222683
2833	OXC7170	2012	human	Campylobacter jejuni	137	ST-45CC	PRJEB2075	ERR222684
2834	OXC7173	2012	human	Campylobacter jejuni	44	ST-21CC	PRJEB2075	ERR222687
2835	OXC7177	2012	human	Campylobacter coli	4425	ST-828CC	PRJEB2075	ERR222691
2836	OXC7179	2012	human	Campylobacter jejuni	45	ST-45CC	PRJEB2075	ERR222693
2837	OXC7185	2012	human	Campylobacter jejuni	45	ST-45CC	PRJEB2075	ERR222699
2838	OXC7186	2012	human	Campylobacter jejuni	45	ST-45CC	PRJEB2075	ERR222700
2839	OXC7187	2012	human	Campylobacter jejuni	21	ST-21CC	PRJEB2075	ERR222701
2840	OXC7188	2012	human	Campylobacter jejuni	50	ST-21CC	PRJEB2075	ERR222702
2841	OXC7190	2012	human	Campylobacter jejuni	21	ST-21CC	PRJEB2075	ERR222704
2842	OXC7195	2012	human	Campylobacter jejuni	21	ST-21CC	PRJEB2075	ERR222709
2843	OXC7199	2012	human	Campylobacter coli	827	ST-828CC	PRJEB2075	ERR222713
2844	OXC7200	2012	human	Campylobacter coli	829	ST-828CC	PRJEB2075	ERR222714
2845	OXC6605	2011	human	Campylobacter jejuni	21	ST-21CC	PRJEB2075	ERR108369
2846	SS_0800	2000	wild bird	Campylobacter jejuni	1264	ST-1264CC	PRJEB2075	ERR448739
2847	SS_0801	2000	wild bird	Campylobacter jejuni	1323	SS-1325CC	PRJEB2075	ERR448740
2848	SS_0802	2000	wild bird	Campylobacter jejuni	1311	ST-1347CC	PRJEB2075	ERR448741
2849	SS_0803	2000	wild bird	Campylobacter jejuni	1347	ST-1347CC	PRJEB2075	ERR448742
2850	SS_0804	2000	wild bird	Campylobacter jejuni	1344	ST-1347CC	PRJEB2075	ERR448743
2851	SS_0805	2000	wild bird	Campylobacter jejuni	1353	ST-1264CC	PRJEB2075	ERR448744
2852	SS_0806	2000	wild bird	Campylobacter jejuni	1323	SS-1325CC	PRJEB2075	ERR448745
2853	SS_0807	2000	wild bird	Campylobacter jejuni	1356	ST-1264CC	PRJEB2075	ERR448746
2854	SS_0808	2000	wild bird	Campylobacter jejuni	1323	SS-1325CC	PRJEB2075	ERR448747
2855	SS_0809	2000	wild bird	Campylobacter jejuni	1342	SS-1325CC	PRJEB2075	ERR448748
2856	SS_0810	2000	wild bird	Campylobacter jejuni	1342	SS-1325CC	PRJEB2075	ERR448749
2857	SS_0811	2000	wild bird	Campylobacter jejuni	1266	SS-1325CC	PRJEB2075	ERR448750
2859	SS_0813	2000	wild bird	Campylobacter jejuni	1260	SS-1325CC	PRJEB2075	ERR448752
2860	SS_0814	2000	wild bird	Campylobacter jejuni	1277	SS-1325CC	PRJEB2075	ERR448753
2861	SS_0815	2000	wild bird	Campylobacter jejuni	1342	SS-1325CC	PRJEB2075	ERR448754
2862	SS_0816	2000	wild bird	Campylobacter jejuni	1277	SS-1325CC	PRJEB2075	ERR448755
2863	SS_0817	2000	wild bird	Campylobacter jejuni	1303	SS-1325CC	PRJEB2075	ERR448756
2864	SS_0818	2000	wild bird	Campylobacter jejuni	1229	SS-1325CC	PRJEB2075	ERR448757
2865	SS_0819	2000	wild bird	Campylobacter jejuni	1290	SS-1325CC	PRJEB2075	ERR448758
2866	SS_0820	2000	wild bird	Campylobacter jejuni	1259	ST-1264CC	PRJEB2075	ERR448759
2867	SS_0821	2000	wild bird	Campylobacter jejuni	1250	ST-1264CC	PRJEB2075	ERR448760
2870	SS_0825	2000	wild bird	Campylobacter jejuni	1325	ST-1325CC	PRJEB2075	ERR448763
2871	SS_0826	2000	wild bird	Campylobacter jejuni	1264	ST-1264CC	PRJEB2075	ERR448764
2873	SS_0828	2000	wild bird	Campylobacter jejuni	1264	ST-1264CC	PRJEB2075	ERR448766
2876	SS_0831	2000	wild bird	Campylobacter jejuni	1255	ST-1034CC	PRJEB2075	ERR448769
2877	SS_0832	2000	wild bird	Campylobacter jejuni	1288	ST-1287CC	PRJEB2075	ERR448770
2878	SS_0833	2000	wild bird	Campylobacter jejuni	1288	ST-1287CC	PRJEB2075	ERR448771
2880	SS_0835	2000	wild bird	Campylobacter jejuni	1312	ST-1287CC	PRJEB2075	ERR448773
2881	SS_0836	2000	wild bird	Campylobacter jejuni	1352	ST-1287CC	PRJEB2075	ERR448774
2882	SS_0837	2000	wild bird	Campylobacter jejuni	1355	ST-1287CC	PRJEB2075	ERR448775
2884	SS_0839	2000	wild bird	Campylobacter jejuni	1345	ST-1287CC	PRJEB2075	ERR448777
2885	SS_0840	2000	wild bird	Campylobacter jejuni	1321	SS-1325CC	PRJEB2075	ERR448778
2886	SS_0841	2000	wild bird	Campylobacter jejuni	1345	ST-1287CC	PRJEB2075	ERR448779
2888	SS_0843	2000	wild bird	Campylobacter jejuni	1352	ST-1287CC	PRJEB2075	ERR448781
2889	SS_0844	2000	wild bird	Campylobacter jejuni	1352	ST-1287CC	PRJEB2075	ERR448782
2890	SS_0845	2000	wild bird	Campylobacter jejuni	1352	ST-1287CC	PRJEB2075	ERR448783
2891	SS_0847	2000	wild bird	Campylobacter jejuni	1321	SS-1325CC	PRJEB2075	ERR448784
2892	SS_0850	2000	wild bird	Campylobacter jejuni	1229	SS-1325CC	PRJEB2075	ERR448785
2893	SS_0851	2000	wild bird	Campylobacter jejuni	677	ST-677CC	PRJEB2075	ERR448786
2894	SS_0852	2000	wild bird	Campylobacter jejuni	137	ST-45CC	PRJEB2075	ERR448787
2896	SS_0854	2000	wild bird	Campylobacter jejuni	977	ST-1034CC	PRJEB2075	ERR448789
2897	SS_0856	2000	wild bird	Campylobacter jejuni	637	ST-1275CC	PRJEB2075	ERR448790
2899	SS_0859	2000	wild bird	Campylobacter jejuni	1354	ST-1034CC	PRJEB2075	ERR448792
2903	SS_0865	2001	wild bird	Campylobacter jejuni	11	ST-45CC	PRJEB2075	ERR448796
2904	SS_0866	2001	wild bird	Campylobacter jejuni	1266	SS-1325CC	PRJEB2075	ERR448797
2905	SS_0867	2001	wild bird	Campylobacter jejuni	1260	SS-1325CC	PRJEB2075	ERR448798
2906	SS_0868	2001	wild bird	Campylobacter jejuni	1229	SS-1325CC	PRJEB2075	ERR448799
2907	SS_0869	2001	wild bird	Campylobacter jejuni	1367	SS-1325CC	PRJEB2075	ERR448800
2911	SS_0873	2001	wild bird	Campylobacter jejuni	1303	SS-1325CC	PRJEB2075	ERR448804
2912	SS_0874	2001	wild bird	Campylobacter jejuni	1322	SS-1325CC	PRJEB2075	ERR448805
2913	SS_0875	1999	wild bird	Campylobacter jejuni	1223	ST-1275CC	PRJEB2075	ERR448806
2914	SS_0876	1999	wild bird	Campylobacter jejuni	1275	ST-1275CC	PRJEB2075	ERR448807
2915	SS_0877	1999	wild bird	Campylobacter jejuni	1274	ST-1275CC	PRJEB2075	ERR448808
2917	SS_0879	1999	wild bird	Campylobacter jejuni	1322	SS-1325CC	PRJEB2075	ERR448810
2919	SS_0881	1999	wild bird	Campylobacter jejuni	1322	SS-1325CC	PRJEB2075	ERR448812
2922	SS_0884	1999	wild bird	Campylobacter jejuni	1289	SS-1325CC	PRJEB2075	ERR448815
2925	SS_0887	1999	wild bird	Campylobacter jejuni	1335	ST-1034CC	PRJEB2075	ERR448818
2927	SS_0889	1999	wild bird	Campylobacter jejuni	699	ST-692CC	PRJEB2075	ERR448919
2928	SS_0890	1999	wild bird	Campylobacter jejuni	1326	ST-45CC	PRJEB2075	ERR448820
2930	SS_0892	1999	wild bird	Campylobacter jejuni	1269	ST-1034CC	PRJEB2075	ERR448920
2931	SS_0893	1999	wild bird	Campylobacter jejuni	996	SS-1325CC	PRJEB2075	ERR448822
2939	SS_0901	1999	wild bird	Campylobacter jejuni	1285	SS-1325CC	PRJEB2075	ERR448838
2940	SS_0902	1999	wild bird	Campylobacter jejuni	45	ST-45CC	PRJEB2075	ERR448839
2941	SS_0903	1999	wild bird	Campylobacter jejuni	1261	SS-1325CC	PRJEB2075	ERR448840
2942	SS_0904	1999	wild bird	Campylobacter jejuni	977	ST-1034CC	PRJEB2075	ERR448841
2943	SS_0905	1999	wild bird	Campylobacter jejuni	1343	SS-1325CC	PRJEB2075	ERR448842
2945	SS_0907	1999	wild bird	Campylobacter jejuni	45	ST-45CC	PRJEB2075	ERR448844
2946	SS_0908	2000	wild bird	Campylobacter jejuni	50	ST-21CC	PRJEB2075	ERR448845
2947	SS_0909	2000	wild bird	Campylobacter jejuni	1223	ST-1275CC	PRJEB2075	ERR448846
2948	SS_0910	2000	wild bird	Campylobacter jejuni	45	ST-45CC	PRJEB2075	ERR448847
2949	SS_0911	2000	wild bird	Campylobacter jejuni	700	SS-1325CC	PRJEB2075	ERR448848
2950	SS_0912	2000	wild bird	Campylobacter jejuni	1310	ST-952CC	PRJEB2075	ERR448849
2955	SS_0917	2000	wild bird	Campylobacter jejuni	45	ST-45CC	PRJEB2075	ERR448854
2957	SS_0919	2000	wild bird	Campylobacter jejuni	1287	ST-1287CC	PRJEB2075	ERR448856
2959	SS_0921	2000	wild bird	Campylobacter jejuni	1289	SS-1325CC	PRJEB2075	ERR448858
2967	SS_0929	2000	wild bird	Campylobacter jejuni	1287	ST-1287CC	PRJEB2075	ERR448866
2968	SS_0930	2002	wild bird	Campylobacter jejuni	1294	SS-1325CC	PRJEB2075	ERR448930
2969	SS_0931	2002	wild bird	Campylobacter jejuni	1332	ST-1332CC	PRJEB2075	ERR448867
2970	SS_0932	2002	wild bird	Campylobacter jejuni	996	SS-1325CC	PRJEB2075	ERR448868
2971	SS_0933	2002	wild bird	Campylobacter jejuni	1255	ST-1034CC	PRJEB2075	ERR448869
2972	SS_0934	2002	wild bird	Campylobacter jejuni	991	ST-692CC	PRJEB2075	ERR448921
2974	SS_0936	2002	wild bird	Campylobacter jejuni	1367	SS-1325CC	PRJEB2075	ERR448871
2977	SS_0939	2002	wild bird	Campylobacter jejuni	1299	ST-1034CC	PRJEB2075	ERR448922
2982	SS_0944	2000	wild bird	Campylobacter jejuni	1305	ST-1287CC	PRJEB2075	ERR448878
2983	SS_0945	2000	wild bird	Campylobacter jejuni	1305	SS-1325CC	PRJEB2075	ERR448879
2985	SS_0947	2000	wild bird	Campylobacter jejuni	1352	SS-1325CC	PRJEB2075	ERR448881
2996	SS_0965	2001	wild bird	Campylobacter jejuni	6550	SS-1325CC	PRJEB2075	ERR448832
2997	SS_0966	2001	wild bird	Campylobacter jejuni	1277	SS-1325CC	PRJEB2075	ERR448912
2998	SS_0968	2001	wild bird	Campylobacter jejuni	1229	SS-1325CC	PRJEB2075	ERR448913
2999	SS_0969	2001	wild bird	Campylobacter jejuni	1337	SS-1325CC	PRJEB2075	ERR448914
3000	SS_0970	2001	wild bird	Campylobacter jejuni	1324	SS-1325CC	PRJEB2075	ERR448915
3001	SS_0971	2001	wild bird	Campylobacter jejuni	1303	SS-1325CC	PRJEB2075	ERR448916
3002	SS_0972	2001	wild bird	Campylobacter jejuni	1342	SS-1325CC	PRJEB2075	ERR448917
3003	SS_0974	2001	wild bird	Campylobacter jejuni	677	ST-677CC	PRJEB2075	ERR448928
3032	SS_975	2001	wild bird	Campylobacter jejuni	1342	SS-1325CC	PRJEB2075	ERR448918
3066	SS_1608	2013	human	Campylobacter jejuni	403	ST-403CC	PRJNA350267	SRR8797154
3067	SS_1609	2013	human	Campylobacter jejuni	353	ST-353CC	PRJNA350267	SRR8797153
3070	SS_1614	2013	human	Campylobacter coli	1173	ST-828CC	PRJNA529798	SRR13132267
3071	SS_1616	2013	human	Campylobacter jejuni	3630	ST-21CC	PRJNA350267	SRR8797158
3072	SS_1617	2013	human	Campylobacter coli	1173	ST-828CC	PRJNA529798	SRR13132266
3074	SS_1624	2013	human	Campylobacter coli	1173	ST-828CC	PRJNA529798	SRR13132265
3077	SS_1628	2013	human	Campylobacter coli	1173	ST-828CC	PRJNA529798	SRR13132264
3089	SS_1652	2013	human	Campylobacter coli	825	ST-828CC	PRJNA529798	SRR13132263
3099	SS_1668	2013	human	Campylobacter coli	1173	ST-828CC	PRJNA529798	SRR13132262
3136	LDI4903	2000	environment	Campylobacter jejuni	45	ST-45CC	PRJNA248317	ERR1163603
3150	LDI6736	2013	environment	Campylobacter coli	827	ST-828CC	PRJNA248317	ERR1163617
3151	LDI6737	2007	environment	Campylobacter coli	2022	ST-828CC	PRJNA248317	ERR1163618
3152	LDI6738	2013	environment	Campylobacter coli	827	ST-828CC	PRJNA248317	ERR1163619
3154	LDI6740	2013	environment	Campylobacter coli	827	ST-828CC	PRJNA248317	ERR1163621
3156	LDI6742	2003	environment	Campylobacter coli	828	ST-828CC	PRJNA248317	ERR1163623
3158	LDI6744	2014	environment	Campylobacter coli	827	ST-828CC	PRJNA248317	ERR1163625
3160	LDI6746	2014	environment	Campylobacter coli	827	ST-828CC	PRJNA248317	ERR1163627
3161	LDI6747	2013	environment	Campylobacter coli	825	ST-828CC	PRJNA248317	ERR1163628
3162	LDI6748	2013	environment	Campylobacter coli	825	ST-828CC	PRJNA248317	ERR1163629
3164	LDI6750	1983	environment	Campylobacter coli	899	ST-828CC	PRJNA248317	ERR1163631
3166	LDI6752	2014	environment	Campylobacter coli	827	ST-828CC	PRJNA248317	ERR1163633
3167	LDI6753	2001	environment	Campylobacter coli	1541	ST-828CC	PRJNA248317	ERR1163634
3169	LDI6755	2013	environment	Campylobacter coli	825	ST-828CC	PRJNA248317	ERR1163636
3170	LDI6756	2013	environment	Campylobacter coli	827	ST-828CC	PRJNA248317	ERR1163637
3171	LDI6757	2008	environment	Campylobacter coli	854	ST-828CC	PRJNA248317	ERR1163638
3174	LDI6760	2014	environment	Campylobacter coli	827	ST-828CC	PRJNA248317	ERR1163641
3176	LDI6762	2014	environment	Campylobacter coli	827	ST-828CC	PRJNA248317	ERR1163642
3177	LDI6763	2013	environment	Campylobacter jejuni	48	ST-48CC	PRJNA248317	ERR1163643
3178	LDI6764	2013	environment	Campylobacter coli	827	ST-828CC	PRJNA248317	ERR1163644
3180	LDI6766	1983	environment	Campylobacter coli	901	ST-828CC	PRJNA248317	ERR1163646
3181	LDI6767	2013	environment	Campylobacter coli	962	ST-828CC	PRJNA248317	ERR1163647
3183	LDI6769	2012	environment	Campylobacter coli	5165	ST-828CC	PRJNA248317	ERR1163649
3184	LDI6770	2007	environment	Campylobacter coli	887	ST-828CC	PRJNA248317	ERR1163650
3185	LDI6771	2013	environment	Campylobacter coli	962	ST-828CC	PRJNA248317	ERR1163651
3186	LDI6772	2013	environment	Campylobacter coli	825	ST-828CC	PRJNA248317	ERR1163652
3187	LDI6773	2008	environment	Campylobacter coli	1464	ST-828CC	PRJNA248317	ERR1163653
3198	LDI6784	2014	environment	Campylobacter coli	827	ST-828CC	PRJNA248317	ERR1163663
3200	LDI6786	2007	environment	Campylobacter coli	2022	ST-828CC	PRJNA248317	ERR1163665
3201	LDI6787	2013	environment	Campylobacter jejuni	257	ST-257CC	PRJNA248317	ERR1163666
3202	LDI6788	2013	environment	Campylobacter coli	827	ST-828CC	PRJNA248317	ERR1163667
3204	LDI6790	2003	environment	Campylobacter coli	1203	ST-828CC	PRJNA248317	ERR1163669
3208	LDI6794	2013	environment	Campylobacter coli	827	ST-828CC	PRJNA248317	ERR1163673
3209	LDI6795	2013	environment	Campylobacter coli	827	ST-828CC	PRJNA248317	ERR1163674
3210	LDI6796	2013	environment	Campylobacter coli	827	ST-828CC	PRJNA248317	ERR1163675
3214	LDI6800	2013	environment	Campylobacter coli	962	ST-828CC	PRJNA248317	ERR1163679
3215	LDI6801	2001	environment	Campylobacter coli	1405	ST-828CC	PRJNA248317	ERR1163680
3216	LDI6802	2013	environment	Campylobacter coli	827	ST-828CC	PRJNA248317	ERR1163681
3217	LDI6803	2013	environment	Campylobacter coli	7117	ST-828CC	PRJNA248317	ERR1163682
3218	LDI6804	2013	environment	Campylobacter coli	827	ST-828CC	PRJNA248317	ERR1163683
3223	LDI6809	2014	environment	Campylobacter coli	827	ST-828CC	PRJNA248317	ERR1163688
3225	LDI6811	2013	environment	Campylobacter coli	827	ST-828CC	PRJNA248317	ERR1163690
3226	LDI6812	2013	environment	Campylobacter coli	827	ST-828CC	PRJNA248317	ERR1163691
3227	LDI6813	2014	environment	Campylobacter coli	827	ST-828CC	PRJNA248317	ERR1163692
3237	LDI6827	2014	environment	Campylobacter coli	827	ST-828CC	PRJNA248317	ERR1163701
3239	LDI6829	2013	environment	Campylobacter coli	827	ST-828CC	PRJNA248317	ERR1163703
3241	LDI6831	2013	environment	Campylobacter coli	827	ST-828CC	PRJNA248317	ERR1163705
3242	01C	2014	chicken	Campylobacter coli	827	ST-828CC	NA	pubMLST:80479
3243	01T	2014	chicken	Campylobacter jejuni	449	ST-353CC	NA	pubMLST:80480
3244	02T	2014	chicken	Campylobacter coli	1541	ST-828CC	NA	pubMLST:80481
3245	03T	2014	chicken	Campylobacter jejuni	814	ST-661CC	NA	pubMLST:80482
3246	04C	2014	chicken	Campylobacter jejuni	257	ST-257CC	NA	pubMLST:80483
3247	05C	2014	chicken	Campylobacter jejuni	257	ST-257CC	NA	pubMLST:80484
3248	06C	2014	chicken	Campylobacter jejuni	257	ST-257CC	NA	pubMLST:80485
3249	07C	2014	chicken	Campylobacter jejuni	670	ST-460CC	NA	pubMLST:80486
3250	07T	2014	chicken	Campylobacter jejuni	670	ST-460CC	NA	pubMLST:80487
3251	08C	2014	chicken	Campylobacter jejuni	814	ST-661CC	NA	pubMLST:80488
3252	09C	2014	chicken	Campylobacter jejuni	257	ST-257CC	NA	pubMLST:80489
3253	10aC	2014	chicken	Campylobacter coli	1191	ST-828CC	NA	pubMLST:80490
3254	10bC	2014	chicken	Campylobacter jejuni	814	ST-661CC	NA	pubMLST:80491
3255	10cC	2014	chicken	Campylobacter coli	1191	ST-828CC	NA	pubMLST:80492
3256	10T	2014	chicken	Campylobacter coli	1191	ST-828CC	NA	pubMLST:80493
3257	11C	2014	chicken	Campylobacter jejuni	574	ST-574CC	NA	pubMLST:80494
3258	12C	2014	chicken	Campylobacter jejuni	814	ST-661CC	NA	pubMLST:80495
3259	13C	2014	chicken	Campylobacter coli	6979	ST-828CC	NA	pubMLST:80496
3260	13T	2014	chicken	Campylobacter jejuni	1496	ST-661CC	NA	pubMLST:80497
3261	14C	2014	chicken	Campylobacter jejuni	5874	ST-692CC	NA	pubMLST:80498
3262	14T	2014	chicken	Campylobacter jejuni	267	ST-283CC	NA	pubMLST:80499
3263	15C	2014	chicken	Campylobacter jejuni	257	ST-257CC	NA	pubMLST:80500
3264	16C	2014	chicken	Campylobacter jejuni	257	ST-257CC	NA	pubMLST:80501
3268	17T	2014	chicken	Campylobacter jejuni	257	ST-257CC	NA	pubMLST:80505
3269	18C	2014	chicken	Campylobacter jejuni	353	ST-353CC	NA	pubMLST:80506
3270	19C	2014	chicken	Campylobacter coli	4425	ST-828CC	NA	pubMLST:80507
3271	19T	2014	chicken	Campylobacter coli	4425	ST-828CC	NA	pubMLST:80508
3272	20aC	2014	chicken	Campylobacter jejuni	449	ST-353CC	NA	pubMLST:80509
3273	20bC	2014	chicken	Campylobacter jejuni	449	ST-353CC	NA	pubMLST:80510
3274	20T	2014	chicken	Campylobacter jejuni	449	ST-353CC	NA	pubMLST:80511
3276	21T	2014	chicken	Campylobacter jejuni	801	ST-952CC	NA	pubMLST:80513
3277	22C	2014	chicken	Campylobacter coli	1191	ST-828CC	NA	pubMLST:80514
3278	22T	2014	chicken	Campylobacter coli	1191	ST-828CC	NA	pubMLST:80515
3279	23C	2014	chicken	Campylobacter jejuni	464	ST-464CC	NA	pubMLST:80516
3282	25C	2014	chicken	Campylobacter coli	825	ST-828CC	NA	pubMLST:80519
3283	25T	2014	chicken	Campylobacter coli	825	ST-828CC	NA	pubMLST:80520
3284	26C	2014	chicken	Campylobacter jejuni	48	ST-48CC	NA	pubMLST:80521
3285	26T	2014	chicken	Campylobacter jejuni	48	ST-48CC	NA	pubMLST:80522
3511	SH-CCH11C334	2011	human	Campylobacter coli	860	ST-828CC	PRJNA293492	GCA_001545365.1
3513	SH-CCH11C390	2011	human	Campylobacter coli	6322	ST-828CC	PRJNA293493	GCA_001545355.1
3514	SH-CCF11C627	2011	human	Campylobacter coli	6322	ST-828CC	PRJNA293495	GCA_001545415.1
3515	SH-CCH11C605	2011	human	Campylobacter coli	6322	ST-828CC	PRJNA293494	GCA_001545335.1
3516	SH-CCD11C671	2011	human	Campylobacter coli	872	ST-828CC	PRJNA293497	GCA_001545425.1
3517	SH-CCHF12C088	2012	human	Campylobacter coli	1145	ST-828CC	PRJNA293499	GCA_001545435.1
3518	SH-CCD12C100	2012	human	Campylobacter coli	1145	ST-828CC	PRJNA293500	GCA_001545445.1
3520	ZJ2013-CCHD50	2013	human	Campylobacter coli	7468	ST-828CC	PRJNA273685	JXTV00000000.1
3738	p546B	2014	environment	Campylobacter coli	827	ST-828CC	PRJEB11972	ERR1163706
3739	H095340114	2009	environment	Campylobacter coli	872	ST-828CC	PRJEB11972	ERR1163417
3741	p635D	2014	environment	Campylobacter coli	827	ST-828CC	PRJEB11972	ERR1163709
3746	H073180384	2007	environment	Campylobacter coli	827	ST-828CC	PRJEB11972	ERR1163714
3747	p474A	2014	environment	Campylobacter coli	827	ST-828CC	PRJEB11972	ERR1163715
3748	p474C	2014	environment	Campylobacter coli	827	ST-828CC	PRJEB11972	ERR1163716
3751	p635A	2014	environment	Campylobacter coli	827	ST-828CC	PRJEB11972	ERR1163719
3752	H123080386	2012	environment	Campylobacter coli	825	ST-828CC	PRJEB11972	ERR1163720
3753	p515B	2014	environment	Campylobacter coli	825	ST-828CC	PRJEB11972	ERR1163721
3754	H063900401	2006	environment	Campylobacter coli	1666	ST-828CC	PRJEB11972	ERR1163722
3756	p588B	2014	environment	Campylobacter coli	1681	ST-828CC	PRJEB11972	ERR1163724
3760	H125280575	2012	environment	Campylobacter coli	2097	ST-828CC	PRJEB11972	ERR1163728
3761	p546D	2014	environment	Campylobacter coli	827	ST-828CC	PRJEB11972	ERR1163729
3762	H044660164	2004	environment	Campylobacter coli	1177	ST-828CC	PRJEB11972	ERR1163730
3766	H065100499	2006	environment	Campylobacter coli	827	ST-828CC	PRJEB11972	ERR1163734
3767	p474B	2014	environment	Campylobacter coli	872	ST-828CC	PRJEB11972	ERR1163735
3768	H062580346	2006	environment	Campylobacter coli	1681	ST-828CC	PRJEB11972	ERR1163736
3769	p588D	2014	environment	Campylobacter coli	825	ST-828CC	PRJEB11972	ERR1163737
3770	H133020651	2013	environment	Campylobacter coli	825	ST-828CC	PRJEB11972	ERR1163395
3777	SWAN195	2013	duck	Campylobacter coli	872	ST-828CC	PRJEB11972	ERR1163616
3780	p604B	2014	environment	Campylobacter coli	827	ST-828CC	PRJEB11972	ERR1163748
3781	p546C	2014	environment	Campylobacter coli	825	ST-828CC	PRJEB11972	ERR1163749
3785	SWAN392	2013	duck	Campylobacter coli	827	ST-828CC	PRJEB11972	ERR1163753
3787	H075200514	2007	environment	Campylobacter coli	1681	ST-828CC	PRJEB11972	ERR1163755
3788	p604D	2014	environment	Campylobacter coli	825	ST-828CC	PRJEB11972	ERR1163756
3790	UNNQFC9	2008	environment	Campylobacter coli	1531	ST-828CC	PRJEB11972	ERR1163758
3793	SWAN350	2013	duck	Campylobacter coli	825	ST-828CC	PRJEB11972	ERR1163761
3794	p495D	2014	environment	Campylobacter coli	825	ST-828CC	PRJEB11972	ERR1163762
3795	p494D	2014	environment	Campylobacter coli	825	ST-828CC	PRJEB11972	ERR1163763
3796	H140200373	2014	environment	Campylobacter coli	1089	ST-828CC	PRJEB11972	ERR1163764
3797	UNOR8693b	2003	environment	Campylobacter coli	1089	ST-828CC	PRJEB11972	ERR1163765
3798	UNOR7592c	2003	environment	Campylobacter coli	1203	ST-828CC	PRJEB11972	ERR1163766
3799	UNOR4451c	2003	environment	Campylobacter coli	1203	ST-828CC	PRJEB11972	ERR1163767
3800	UNOR5482c	2003	environment	Campylobacter coli	2195	ST-828CC	PRJEB11972	ERR1163768
3801	UNOR10622c	2003	environment	Campylobacter coli	829	ST-828CC	PRJEB11972	ERR1163769
3802	UNF5421c	2003	environment	Campylobacter coli	825	ST-828CC	PRJEB11972	ERR1163770
3803	UNOR13691b	2003	environment	Campylobacter coli	827	ST-828CC	PRJEB11972	ERR1163771
3804	CCN182coli	2015	environment	Campylobacter coli	827	ST-828CC	PRJEB11972	ERR1163772
3805	UNQMC11S16coli	2007	environment	Campylobacter coli	2488	ST-828CC	PRJEB11972	ERR1163773
3806	NCTC11438	1980	environment	Campylobacter coli	827	ST-828CC	PRJEB11972	ERR1163774
3808	CCN26	2013	environment	Campylobacter coli	827	ST-828CC	PRJEB11972	ERR1163776
3809	CCN55	2013	environment	Campylobacter coli	827	ST-828CC	PRJEB11972	ERR1163777
3815	CCN264	2015	environment	Campylobacter coli	1172	ST-828CC	PRJEB11972	ERR1163782
3817	CCN289	2013	environment	Campylobacter coli	825	ST-828CC	PRJEB11972	ERR1163784
3823	H081940749	2008	environment	Campylobacter coli	827	ST-828CC	PRJEB11972	ERR1163789
3824	p546A	2014	environment	Campylobacter coli	827	ST-828CC	PRJEB11972	ERR1163790
3827	H093580323	2009	environment	Campylobacter coli	872	ST-828CC	PRJEB11972	ERR1163793
3829	H051080182	2005	environment	Campylobacter coli	872	ST-828CC	PRJEB11972	ERR1163795
3831	H090780151	2009	environment	Campylobacter coli	872	ST-828CC	PRJEB11972	ERR1163797
3834	H073900238	2007	environment	Campylobacter coli	828	ST-828CC	PRJEB11972	ERR1163800
3836	H043880651	2004	environment	Campylobacter coli	1145	ST-828CC	PRJEB11972	ERR1163802
3838	H132580232	2013	environment	Campylobacter coli	829	ST-828CC	PRJEB11972	ERR1163804
3839	H102740168	2010	environment	Campylobacter coli	5150	ST-828CC	PRJEB11972	ERR1163805
3841	H060280132	2006	environment	Campylobacter coli	854	ST-828CC	PRJEB11972	ERR1163807
3842	H072820536	2007	environment	Campylobacter coli	1016	ST-828CC	PRJEB11972	ERR1163808
3844	H043940494	2004	environment	Campylobacter coli	7880	ST-828CC	PRJEB11972	ERR1163810
3845	H092660305	2009	environment	Campylobacter coli	829	ST-828CC	PRJEB11972	ERR1163811
3847	NCTC11353	1999	environment	Campylobacter coli	1469	ST-828CC	PRJEB11972	ERR1163813
3848	H132760142	2013	environment	Campylobacter coli	2022	ST-828CC	PRJEB11972	ERR1163814
3849	H070680142	2007	environment	Campylobacter coli	825	ST-828CC	PRJEB11972	ERR1163815
3850	H063540531	2006	environment	Campylobacter coli	5659	ST-828CC	PRJEB11972	ERR1163816
3853	H073700405	2007	environment	Campylobacter coli	2022	ST-828CC	PRJEB11972	ERR1163819
3854	H132680116	2013	environment	Campylobacter coli	900	ST-828CC	PRJEB11972	ERR1163820
3856	H103600372	2010	environment	Campylobacter coli	860	ST-828CC	PRJEB11972	ERR1163822
3858	H072620568	2007	environment	Campylobacter coli	828	ST-828CC	PRJEB11972	ERR1163824
3859	H121060205	2012	environment	Campylobacter coli	8492	ST-828CC	PRJEB11972	ERR1163825
3861	H074360315	2007	environment	Campylobacter coli	872	ST-828CC	PRJEB11972	ERR1163827
3863	H094560717	2009	environment	Campylobacter coli	1681	ST-828CC	PRJEB11972	ERR1163829
3866	H054000444	2005	environment	Campylobacter coli	1096	ST-828CC	PRJEB11972	ERR1163832
3870	H072680465	2007	environment	Campylobacter coli	827	ST-828CC	PRJEB11972	ERR1163836
3871	H083960630	2008	environment	Campylobacter coli	825	ST-828CC	PRJEB11972	ERR1163837
3874	H090520713	2009	environment	Campylobacter coli	4434	ST-828CC	PRJEB11972	ERR1163839
3875	H053280346	2005	environment	Campylobacter coli	830	ST-828CC	PRJEB11972	ERR1163840
3877	H054000445	2005	environment	Campylobacter coli	825	ST-828CC	PRJEB11972	ERR1163842
3878	H121240502	2012	environment	Campylobacter coli	8494	ST-828CC	PRJEB11972	ERR1163843
3879	H043920292	2004	environment	Campylobacter coli	2737	ST-828CC	PRJEB11972	ERR1163844
3880	H125000370	2012	environment	Campylobacter coli	1749	ST-828CC	PRJEB11972	ERR1163845
3881	H112820480	2011	environment	Campylobacter coli	872	ST-828CC	PRJEB11972	ERR1163846
3882	H142080277	2014	environment	Campylobacter coli	4425	ST-828CC	PRJEB11972	ERR1163847
3883	H134460277	2013	environment	Campylobacter coli	855	ST-828CC	PRJEB11972	ERR1163848
3884	H051160594	2005	environment	Campylobacter coli	828	ST-828CC	PRJEB11972	ERR1163849
3887	H090660740	2009	environment	Campylobacter coli	825	ST-828CC	PRJEB11972	ERR1163852
3888	H093960099	2009	environment	Campylobacter coli	872	ST-828CC	PRJEB11972	ERR1163853
3890	H091320788	2009	environment	Campylobacter coli	827	ST-828CC	PRJEB11972	ERR1163855
3894	H063900532	2006	environment	Campylobacter coli	4709	ST-828CC	PRJEB11972	ERR1163859
3897	p604A	2014	environment	Campylobacter coli	1681	ST-828CC	PRJEB11972	ERR1163862
3899	H042120298	2004	environment	Campylobacter coli	962	ST-828CC	PRJEB11972	ERR1163864
3901	H132480140	2013	environment	Campylobacter coli	825	ST-828CC	PRJEB11972	ERR1163866
3902	H132940658	2013	environment	Campylobacter coli	827	ST-828CC	PRJEB11972	ERR1163867
3903	H130500174	2013	environment	Campylobacter coli	828	ST-828CC	PRJEB11972	ERR1163868
3904	H132580239	2013	environment	Campylobacter coli	828	ST-828CC	PRJEB11972	ERR1163869
3906	H103480422	2010	environment	Campylobacter coli	2273	ST-828CC	PRJEB11972	ERR1163871
3907	H093100604	2009	environment	Campylobacter coli	4425	ST-828CC	PRJEB11972	ERR1163872
3908	H120960536	2012	environment	Campylobacter coli	829	ST-828CC	PRJEB11972	ERR1163873
3910	H121760164	2012	environment	Campylobacter coli	3567	ST-828CC	PRJEB11972	ERR1163875
3914	H094280625	2009	environment	Campylobacter coli	828	ST-828CC	PRJEB11972	ERR1163878
3915	H043940500	2004	environment	Campylobacter coli	825	ST-828CC	PRJEB11972	ERR1163879
3920	H092260570	2009	environment	Campylobacter coli	825	ST-828CC	PRJEB11972	ERR1163884
3922	H054900335	2005	environment	Campylobacter coli	825	ST-828CC	PRJEB11972	ERR1163886
3923	H063800423	2006	environment	Campylobacter coli	828	ST-828CC	PRJEB11972	ERR1163887
3924	p495c	2014	environment	Campylobacter coli	872	ST-828CC	PRJEB11972	ERR1163888
3925	H043900429	2004	environment	Campylobacter coli	827	ST-828CC	PRJEB11972	ERR1163889
3928	OXC5483	2010	human	Campylobacter jejuni	48	ST-48CC	PRJEB6657	ERR593633
3950	OXC4969	2010	human	Campylobacter jejuni	3172	ST-574CC	PRJEB6657	ERR593857
3951	OXC4970	2010	human	Campylobacter jejuni	354	ST-354CC	PRJEB6657	ERR593858
3952	OXC4971	2010	human	Campylobacter jejuni	354	ST-354CC	PRJEB6657	ERR593859
3953	OXC4972	2010	human	Campylobacter jejuni	5	ST-353CC	PRJEB6657	ERR593860
3954	OXC4973	2010	human	Campylobacter jejuni	53	ST-21CC	PRJEB6657	ERR593861
3955	OXC4975	2010	human	Campylobacter jejuni	5	ST-353CC	PRJEB6657	ERR593863
3956	OXC4976	2010	human	Campylobacter jejuni	572	ST-206CC	PRJEB6657	ERR593864
3957	OXC4981	2010	human	Campylobacter jejuni	48	ST-48CC	PRJEB6657	ERR593864
3958	OXC4985	2010	human	Campylobacter jejuni	475	ST-48CC	PRJEB6657	ERR593865
3959	OXC4986	2010	human	Campylobacter jejuni	22	ST-22CC	PRJEB6657	ERR593866
3960	OXC4987	2010	human	Campylobacter jejuni	51	ST-443CC	PRJEB6657	ERR593867
3961	OXC4988	2010	human	Campylobacter jejuni	48	ST-48CC	PRJEB6657	ERR593868
3962	OXC4989	2010	human	Campylobacter jejuni	5	ST-353CC	PRJEB6657	ERR593869
3964	OXC4991	2010	human	Campylobacter jejuni	4397	ST-257CC	PRJEB6657	ERR593871
3965	OXC4995	2010	human	Campylobacter jejuni	5	ST-353CC	PRJEB6657	ERR593873
3966	OXC5000	2010	human	Campylobacter jejuni	2030	ST-257CC	PRJEB6657	ERR593874
3967	OXC5001	2010	human	Campylobacter jejuni	257	ST-257CC	PRJEB6657	ERR593875
3968	OXC5002	2010	human	Campylobacter jejuni	2135	ST-21CC	PRJEB6657	ERR593876
3969	OXC5003	2010	human	Campylobacter jejuni	2314	ST-1034CC	PRJEB6657	ERR593877
3970	OXC5004	2010	human	Campylobacter jejuni	2135	ST-21CC	PRJEB6657	ERR593878
3971	OXC5005	2010	human	Campylobacter jejuni	52	ST-52CC	PRJEB6657	ERR593879
3975	OXC5013	2010	human	Campylobacter jejuni	42	ST-42CC	PRJEB6657	ERR593883
3977	OXC5015	2010	human	Campylobacter jejuni	2030	ST-257CC	PRJEB6657	ERR593885
3979	OXC5020	2010	human	Campylobacter jejuni	1519	ST-21CC	PRJEB6657	ERR593887
3980	OXC5022	2010	human	Campylobacter jejuni	257	ST-257CC	PRJEB6657	ERR593888
3981	OXC5023	2010	human	Campylobacter jejuni	257	ST-257CC	PRJEB6657	ERR593889
3982	OXC5025	2010	human	Campylobacter jejuni	2030	ST-257CC	PRJEB6657	ERR593890
3983	OXC5026	2010	human	Campylobacter jejuni	51	ST-443CC	PRJEB6657	ERR593891
3984	OXC5027	2010	human	Campylobacter jejuni	2030	ST-257CC	PRJEB6657	ERR593892
3986	OXC5029	2010	human	Campylobacter jejuni	572	ST-206CC	PRJEB6657	ERR593894
3987	OXC5030	2010	human	Campylobacter jejuni	257	ST-257CC	PRJEB6657	ERR593895
3989	OXC5033	2010	human	Campylobacter jejuni	2131	ST-658CC	PRJEB6657	ERR593897
3991	OXC5035	2010	human	Campylobacter jejuni	48	ST-48CC	PRJEB6657	ERR593899
3993	OXC5038	2010	human	Campylobacter jejuni	48	ST-48CC	PRJEB6657	ERR593901
3994	OXC5039	2010	human	Campylobacter jejuni	2135	ST-21CC	PRJEB6657	ERR593902
3995	OXC5041	2010	human	Campylobacter jejuni	2030	ST-257CC	PRJEB6657	ERR593903
3996	OXC5043	2010	human	Campylobacter jejuni	19	ST-21CC	PRJEB6657	ERR593905
3998	OXC5049	2010	human	Campylobacter jejuni	50	ST-21CC	PRJEB6657	ERR593909
3999	OXC5051	2010	human	Campylobacter jejuni	51	ST-443CC	PRJEB6657	ERR593910
4000	OXC5052	2010	human	Campylobacter jejuni	2030	ST-257CC	PRJEB6657	ERR593910
4001	OXC5054	2010	human	Campylobacter jejuni	2030	ST-257CC	PRJEB6657	ERR593911
4003	OXC5057	2010	human	Campylobacter jejuni	51	ST-443CC	PRJEB6657	ERR593913
4004	OXC5058	2010	human	Campylobacter jejuni	257	ST-257CC	PRJEB6657	ERR593914
4005	OXC5059	2010	human	Campylobacter jejuni	51	ST-443CC	PRJEB6657	ERR593915
4006	OXC5063	2010	human	Campylobacter jejuni	21	ST-21CC	PRJEB6657	ERR593916
4007	OXC5066	2010	human	Campylobacter jejuni	464	ST-464CC	PRJEB6657	ERR593917
4008	OXC5067	2010	human	Campylobacter jejuni	2135	ST-21CC	PRJEB6657	ERR593918
4009	OXC5068	2010	human	Campylobacter jejuni	267	ST-283CC	PRJEB6657	ERR593919
4010	OXC5071	2010	human	Campylobacter jejuni	1474	ST-353CC	PRJEB6657	ERR593920
4012	OXC5081	2010	human	Campylobacter jejuni	19	ST-21CC	PRJEB6657	ERR593922
4013	OXC5082	2010	human	Campylobacter jejuni	21	ST-21CC	PRJEB6657	ERR593923
4014	OXC5083	2010	human	Campylobacter jejuni	51	ST-443CC	PRJEB6657	ERR593924
4015	OXC5087	2010	human	Campylobacter jejuni	354	ST-354CC	PRJEB6657	ERR593925
4016	OXC5088	2010	human	Campylobacter jejuni	4430	ST-433CC	PRJEB6657	ERR593926
4017	OXC5089	2010	human	Campylobacter jejuni	5	ST-353CC	PRJEB6657	ERR593927
4018	OXC5090	2010	human	Campylobacter jejuni	45	ST-45CC	PRJEB6657	ERR593928
4019	OXC5091	2010	human	Campylobacter jejuni	583	ST-45CC	PRJEB6657	ERR593929
4020	OXC5094	2010	human	Campylobacter jejuni	50	ST-21CC	PRJEB6657	ERR593930
4021	OXC5097	2010	human	Campylobacter jejuni	257	ST-257CC	PRJEB6657	ERR593931
4022	OXC5102	2010	human	Campylobacter jejuni	21	ST-21CC	PRJEB6657	ERR593932
4023	OXC5104	2010	human	Campylobacter jejuni	53	ST-21CC	PRJEB6657	ERR593933
4024	OXC5109	2010	human	Campylobacter jejuni	2030	ST-257CC	PRJEB6657	ERR593934
4025	OXC5110	2010	human	Campylobacter jejuni	21	ST-21CC	PRJEB6657	ERR593935
4026	OXC5111	2010	human	Campylobacter jejuni	61	ST-61CC	PRJEB6657	ERR593936
4027	OXC5112	2010	human	Campylobacter jejuni	21	ST-21CC	PRJEB6657	ERR593937
4028	OXC5117	2010	human	Campylobacter jejuni	2135	ST-21CC	PRJEB6657	ERR593938
4029	OXC5118	2010	human	Campylobacter jejuni	21	ST-21CC	PRJEB6657	ERR593939
4030	OXC5120	2010	human	Campylobacter jejuni	5	ST-353CC	PRJEB6657	ERR593940
4031	OXC5121	2010	human	Campylobacter jejuni	464	ST-464CC	PRJEB6657	ERR593941
4032	OXC5122	2010	human	Campylobacter jejuni	257	ST-257CC	PRJEB6657	ERR593942
4033	OXC5124	2010	human	Campylobacter jejuni	21	ST-21CC	PRJEB6657	ERR593943
4034	OXC5125	2010	human	Campylobacter jejuni	4526	ST-21CC	PRJEB6657	ERR593944
4035	OXC5126	2010	human	Campylobacter jejuni	4526	ST-21CC	PRJEB6657	ERR593945
4036	OXC5127	2010	human	Campylobacter jejuni	148	ST-21CC	PRJEB6657	ERR593946
4037	OXC5128	2010	human	Campylobacter jejuni	354	ST-354CC	PRJEB6657	ERR593947
4039	OXC5130	2010	human	Campylobacter jejuni	45	ST-45CC	PRJEB6657	ERR593949
4040	OXC5131	2010	human	Campylobacter jejuni	50	ST-21CC	PRJEB6657	ERR593950
4041	OXC5132	2010	human	Campylobacter jejuni	883	ST-21CC	PRJEB6657	ERR593951
4042	OXC5133	2010	human	Campylobacter jejuni	883	ST-21CC	PRJEB6657	ERR593952
4043	OXC5136	2010	human	Campylobacter jejuni	775	ST-52CC	PRJEB6657	ERR593953
4044	OXC5138	2010	human	Campylobacter jejuni	51	ST-443CC	PRJEB6657	ERR593954
4047	OXC5145	2010	human	Campylobacter jejuni	574	ST-574CC	PRJEB6657	ERR593957
4048	OXC5147	2010	human	Campylobacter jejuni	21	ST-21CC	PRJEB6657	ERR593959
4049	OXC5149	2010	human	Campylobacter jejuni	21	ST-21CC	PRJEB6657	ERR593960
4050	OXC5150	2010	human	Campylobacter jejuni	48	ST-48CC	PRJEB6657	ERR593961
4051	OXC5162	2010	human	Campylobacter jejuni	61	ST-61CC	PRJEB6657	ERR593962
4052	OXC5164	2010	human	Campylobacter jejuni	45	ST-45CC	PRJEB6657	ERR593963
4053	OXC5166	2010	human	Campylobacter jejuni	21	ST-21CC	PRJEB6657	ERR593964
4054	OXC5167	2010	human	Campylobacter jejuni	5	ST-353CC	PRJEB6657	ERR593965
4055	OXC5168	2010	human	Campylobacter jejuni	262	ST-21CC	PRJEB6657	ERR593966
4056	OXC5169	2010	human	Campylobacter jejuni	50	ST-21CC	PRJEB6657	ERR593967
4057	OXC5170	2010	human	Campylobacter jejuni	403	ST-403CC	PRJEB6657	ERR593968
4058	OXC5171	2010	human	Campylobacter jejuni	45	ST-45CC	PRJEB6657	ERR593969
4059	OXC5176	2010	human	Campylobacter jejuni	5	ST-353CC	PRJEB6657	ERR593970
4061	OXC5178	2010	human	Campylobacter jejuni	775	ST-52CC	PRJEB6657	ERR593972
4062	OXC5179	2010	human	Campylobacter jejuni	1044	ST-658CC	PRJEB6657	ERR593973
4063	OXC5180	2010	human	Campylobacter jejuni	45	ST-45CC	PRJEB6657	ERR593974
4064	OXC5182	2010	human	Campylobacter jejuni	257	ST-257CC	PRJEB6657	ERR593975
4065	OXC5183	2010	human	Campylobacter jejuni	48	ST-48CC	PRJEB6657	ERR593976
4066	OXC5184	2010	human	Campylobacter jejuni	21	ST-21CC	PRJEB6657	ERR593977
4067	OXC5185	2010	human	Campylobacter jejuni	21	ST-21CC	PRJEB6657	ERR593978
4068	OXC5187	2010	human	Campylobacter jejuni	257	ST-257CC	PRJEB6657	ERR593979
4069	OXC5188	2010	human	Campylobacter jejuni	5183	ST-48CC	PRJEB6657	ERR593980
4070	OXC5189	2010	human	Campylobacter jejuni	21	ST-21CC	PRJEB6657	ERR593981
4071	OXC5190	2010	human	Campylobacter jejuni	883	ST-21CC	PRJEB6657	ERR593982
4072	OXC5191	2010	human	Campylobacter jejuni	877	ST-353CC	PRJEB6657	ERR593983
4073	OXC5192	2010	human	Campylobacter jejuni	45	ST-45CC	PRJEB6657	ERR593984
4074	OXC5193	2010	human	Campylobacter jejuni	574	ST-574CC	PRJEB6657	ERR593985
4075	OXC5195	2010	human	Campylobacter jejuni	354	ST-354CC	PRJEB6657	ERR593986
4076	OXC5198	2010	human	Campylobacter jejuni	5	ST-353CC	PRJEB6657	ERR593987
4077	OXC5199	2010	human	Campylobacter jejuni	572	ST-206CC	PRJEB6657	ERR593988
4078	OXC5200	2010	human	Campylobacter jejuni	21	ST-21CC	PRJEB6657	ERR593989
4079	OXC5203	2010	human	Campylobacter jejuni	21	ST-21CC	PRJEB6657	ERR593990
4080	OXC5205	2010	human	Campylobacter jejuni	52	ST-52CC	PRJEB6657	ERR593992
4081	OXC5206	2010	human	Campylobacter jejuni	354	ST-354CC	PRJEB6657	ERR593993
4082	OXC5207	2010	human	Campylobacter jejuni	354	ST-354CC	PRJEB6657	ERR593994
4083	OXC5208	2010	human	Campylobacter jejuni	6017	ST-45CC	PRJEB6657	ERR593995
4084	OXC5209	2010	human	Campylobacter jejuni	257	ST-257CC	PRJEB6657	ERR593996
4086	OXC5213	2010	human	Campylobacter jejuni	918	ST-48CC	PRJEB6657	ERR593998
4087	OXC5214	2010	human	Campylobacter jejuni	5	ST-353CC	PRJEB6657	ERR593999
4088	OXC5215	2010	human	Campylobacter jejuni	52	ST-52CC	PRJEB6657	ERR594000
4089	OXC5218	2010	human	Campylobacter jejuni	53	ST-21CC	PRJEB6657	ERR594002
4090	OXC5219	2010	human	Campylobacter jejuni	53	ST-21CC	PRJEB6657	ERR594003
4091	OXC5220	2010	human	Campylobacter jejuni	21	ST-21CC	PRJEB6657	ERR594004
4092	OXC5221	2010	human	Campylobacter jejuni	53	ST-21CC	PRJEB6657	ERR594005
4093	OXC5223	2010	human	Campylobacter jejuni	51	ST-443CC	PRJEB6657	ERR594006
4094	OXC5224	2010	human	Campylobacter jejuni	583	ST-45CC	PRJEB6657	ERR594007
4095	OXC5225	2010	human	Campylobacter jejuni	45	ST-45CC	PRJEB6657	ERR594008
4097	OXC5227	2010	human	Campylobacter jejuni	5	ST-353CC	PRJEB6657	ERR594010
4098	OXC5228	2010	human	Campylobacter jejuni	48	ST-48CC	PRJEB6657	ERR594011
4099	OXC5229	2010	human	Campylobacter jejuni	2135	ST-21CC	PRJEB6657	ERR594012
4100	OXC5230	2010	human	Campylobacter jejuni	19	ST-21CC	PRJEB6657	ERR594013
4101	OXC5231	2010	human	Campylobacter jejuni	45	ST-45CC	PRJEB6657	ERR594014
4102	OXC5235	2010	human	Campylobacter jejuni	929	ST-257CC	PRJEB6657	ERR594015
4103	OXC5236	2010	human	Campylobacter jejuni	45	ST-45CC	PRJEB6657	ERR594016
4105	OXC5238	2010	human	Campylobacter jejuni	464	ST-464CC	PRJEB6657	ERR594018
4106	OXC5239	2010	human	Campylobacter jejuni	21	ST-21CC	PRJEB6657	ERR594019
4107	OXC5242	2010	human	Campylobacter jejuni	48	ST-48CC	PRJEB6657	ERR594021
4108	OXC5243	2010	human	Campylobacter jejuni	354	ST-354CC	PRJEB6657	ERR594022
4109	OXC5244	2010	human	Campylobacter jejuni	48	ST-48CC	PRJEB6657	ERR594023
4111	OXC5247	2010	human	Campylobacter jejuni	48	ST-48CC	PRJEB6657	ERR594025
4112	OXC5248	2010	human	Campylobacter jejuni	572	ST-206CC	PRJEB6657	ERR594026
4113	OXC5251	2010	human	Campylobacter jejuni	190	ST-21CC	PRJEB6657	ERR594027
4114	OXC5255	2010	human	Campylobacter jejuni	273	ST-206CC	PRJEB6657	ERR594030
4116	OXC5259	2010	human	Campylobacter jejuni	5982	ST-1825CC	PRJEB6657	ERR594033
4117	OXC5260	2010	human	Campylobacter jejuni	1519	ST-21CC	PRJEB6657	ERR594034
4118	OXC5261	2010	human	Campylobacter jejuni	273	ST-206CC	PRJEB6657	ERR594035
4119	OXC5262	2010	human	Campylobacter jejuni	354	ST-354CC	PRJEB6657	ERR594036
4120	OXC5263	2010	human	Campylobacter jejuni	658	ST-658CC	PRJEB6657	ERR594037
4121	OXC5279	2010	human	Campylobacter jejuni	531	ST-353CC	PRJEB6657	ERR594038
4122	OXC5282	2010	human	Campylobacter jejuni	354	ST-354CC	PRJEB6657	ERR594039
4123	OXC5285	2010	human	Campylobacter jejuni	990	ST-257CC	PRJEB6657	ERR594040
4125	OXC5288	2010	human	Campylobacter jejuni	5866	ST-353CC	PRJEB6657	ERR594042
4126	OXC5298	2010	human	Campylobacter jejuni	21	ST-21CC	PRJEB6657	ERR594043
4127	OXC5299	2010	human	Campylobacter jejuni	2882	ST-353CC	PRJEB6657	ERR594044
4129	OXC5303	2010	human	Campylobacter jejuni	51	ST-443CC	PRJEB6657	ERR594047
4130	OXC5315	2010	human	Campylobacter jejuni	2030	ST-257CC	PRJEB6657	ERR349036
4131	OXC5317	2010	human	Campylobacter jejuni	51	ST-443CC	PRJEB6657	ERR349044
4132	OXC5318	2010	human	Campylobacter jejuni	137	ST-45CC	PRJEB6657	ERR349052
4133	OXC5321	2010	human	Campylobacter jejuni	273	ST-206CC	PRJEB6657	ERR348965
4134	OXC5323	2010	human	Campylobacter jejuni	22	ST-22CC	PRJEB6657	ERR348981
4135	OXC5624	2010	human	Campylobacter jejuni	982	ST-21CC	PRJEB6657	ERR348973
4137	OXC5070	2010	human	Campylobacter jejuni	1474	ST-353CC	PRJEB6657	ERR386333
4138	OXC5212	2010	human	Campylobacter jejuni	22	ST-22CC	PRJEB6657	ERR386334
4139	OXC5304	2010	human	Campylobacter jejuni	48	ST-48CC	PRJEB6657	ERR386335
4140	OXC5312	2010	human	Campylobacter jejuni	122	ST-206CC	PRJEB6657	ERR386336
4141	OXC5314	2010	human	Campylobacter jejuni	51	ST-443CC	PRJEB6657	ERR386337
4142	OXC5316	2010	human	Campylobacter jejuni	7178	ST-353CC	PRJEB6657	ERR386338
4143	OXC5319	2010	human	Campylobacter jejuni	222	ST-206CC	PRJEB6657	ERR386339
4144	OXC5311	2010	human	Campylobacter jejuni	53	ST-21CC	PRJEB6657	ERR386430
4263	LDI12893	2010	environment	Campylobacter coli	4425	ST-828CC	PRJEB11972	ERR1163387
4265	LDI12895	2014	environment	Campylobacter coli	827	ST-828CC	PRJEB11972	ERR1163389
4266	LDI12896	2014	environment	Campylobacter coli	827	ST-828CC	PRJEB11972	ERR1163390
4267	LDI12897	2014	environment	Campylobacter coli	827	ST-828CC	PRJEB11972	ERR1163391
4269	LDI12899	2011	environment	Campylobacter coli	3016	ST-828CC	PRJEB11972	ERR1163393
4270	LDI12900	2014	environment	Campylobacter coli	825	ST-828CC	PRJEB11972	ERR1163394
4271	LDI12901	2013	environment	Campylobacter coli	825	ST-828CC	PRJEB11972	ERR1163395
4273	LDI12903	2014	environment	Campylobacter coli	827	ST-828CC	PRJEB11972	ERR1163397
4274	LDI12904	2014	environment	Campylobacter coli	827	ST-828CC	PRJEB11972	ERR1163398
4275	LDI12905	2014	environment	Campylobacter coli	827	ST-828CC	PRJEB11972	ERR1163399
4276	LDI12906	2011	environment	Campylobacter coli	4422	ST-828CC	PRJEB11972	ERR1163400
4277	LDI12907	2012	environment	Campylobacter coli	828	ST-828CC	PRJEB11972	ERR1163401
4279	LDI12909	2013	environment	Campylobacter coli	827	ST-828CC	PRJEB11972	ERR1163403
4280	LDI12910	2014	environment	Campylobacter coli	827	ST-828CC	PRJEB11972	ERR1163404
4281	LDI12911	2007	environment	Campylobacter coli	827	ST-828CC	PRJEB11972	ERR1163405
4282	LDI12912	2014	environment	Campylobacter coli	827	ST-828CC	PRJEB11972	ERR1163406
4283	LDI12913	2014	environment	Campylobacter coli	827	ST-828CC	PRJEB11972	ERR1163407
4285	LDI12915	2010	environment	Campylobacter coli	872	ST-828CC	PRJEB11972	ERR1163408
4286	LDI12916	2014	environment	Campylobacter coli	827	ST-828CC	PRJEB11972	ERR1163409
4287	LDI12917	2013	environment	Campylobacter coli	962	ST-828CC	PRJEB11972	ERR1163410
4288	LDI12918	2014	environment	Campylobacter coli	827	ST-828CC	PRJEB11972	ERR1163411
4289	LDI12919	2008	environment	Campylobacter coli	828	ST-828CC	PRJEB11972	ERR1163412
4291	LDI12921	2014	environment	Campylobacter coli	827	ST-828CC	PRJEB11972	ERR1163413
4293	LDI12923	2009	environment	Campylobacter coli	872	ST-828CC	PRJEB11972	ERR1163415
4294	LDI12924	2004	environment	Campylobacter coli	827	ST-828CC	PRJEB11972	ERR1163417
4295	LDI12925	2013	environment	Campylobacter coli	827	ST-828CC	PRJEB11972	ERR1163418
4296	LDI12926	2014	environment	Campylobacter coli	827	ST-828CC	PRJEB11972	ERR1163419
4297	LDI12927	2014	environment	Campylobacter coli	827	ST-828CC	PRJEB11972	ERR1163420
4298	LDI12928	2014	environment	Campylobacter coli	827	ST-828CC	PRJEB11972	ERR1163421
4299	LDI12929	2014	environment	Campylobacter coli	827	ST-828CC	PRJEB11972	ERR1163423
4300	LDI12930	2013	environment	Campylobacter coli	2737	ST-828CC	PRJEB11972	ERR1163424
4301	LDI12931	2012	environment	Campylobacter coli	8331	ST-828CC	PRJEB11972	ERR1163425
4302	LDI12932	2011	environment	Campylobacter coli	827	ST-828CC	PRJEB11972	ERR1163426
4304	LDI12934	2014	environment	Campylobacter coli	827	ST-828CC	PRJEB11972	ERR1163428
4305	LDI12935	2014	environment	Campylobacter coli	827	ST-828CC	PRJEB11972	ERR1163429
4306	LDI12936	2014	environment	Campylobacter coli	827	ST-828CC	PRJEB11972	ERR1163430
4307	LDI12937	2014	environment	Campylobacter coli	827	ST-828CC	PRJEB11972	ERR1163431
4308	LDI12938	2010	environment	Campylobacter coli	825	ST-828CC	PRJEB11972	ERR1163432
4309	LDI12939	2014	environment	Campylobacter coli	825	ST-828CC	PRJEB11972	ERR1163433
4311	LDI12941	2004	environment	Campylobacter coli	828	ST-828CC	PRJEB11972	ERR1163435
4312	LDI12942	2014	environment	Campylobacter coli	827	ST-828CC	PRJEB11972	ERR1163436
4313	LDI12943	2014	environment	Campylobacter coli	827	ST-828CC	PRJEB11972	ERR1163437
4314	LDI12944	2014	environment	Campylobacter coli	827	ST-828CC	PRJEB11972	ERR1163438
4315	LDI12945	2014	environment	Campylobacter coli	827	ST-828CC	PRJEB11972	ERR1163439
4316	LDI12946	2006	environment	Campylobacter coli	827	ST-828CC	PRJEB11972	ERR1163440
4318	LDI12948	2012	environment	Campylobacter coli	828	ST-828CC	PRJEB11972	ERR1163442
4319	LDI12949	2010	environment	Campylobacter coli	2195	ST-828CC	PRJEB11972	ERR1163443
4320	LDI12950	2014	environment	Campylobacter coli	827	ST-828CC	PRJEB11972	ERR1163444
4321	LDI12951	2014	environment	Campylobacter coli	827	ST-828CC	PRJEB11972	ERR1163445
4322	LDI12952	2014	environment	Campylobacter coli	827	ST-828CC	PRJEB11972	ERR1163446
4323	LDI12953	2014	environment	Campylobacter coli	827	ST-828CC	PRJEB11972	ERR1163447
4324	LDI12954	2014	environment	Campylobacter coli	825	ST-828CC	PRJEB11972	ERR1163448
4327	LDI12957	2011	environment	Campylobacter coli	3016	ST-828CC	PRJEB11972	ERR1163451
4328	LDI12958	2014	environment	Campylobacter coli	827	ST-828CC	PRJEB11972	ERR1163452
4329	LDI12959	2014	environment	Campylobacter coli	827	ST-828CC	PRJEB11972	ERR1163453
4330	LDI12960	2014	environment	Campylobacter coli	827	ST-828CC	PRJEB11972	ERR1163454
4331	LDI12961	2014	environment	Campylobacter coli	827	ST-828CC	PRJEB11972	ERR1163455
4332	LDI12962	2013	environment	Campylobacter coli	828	ST-828CC	PRJEB11972	ERR1163456
4333	LDI12963	2013	environment	Campylobacter coli	828	ST-828CC	PRJEB11972	ERR1163457
4334	LDI12964	2013	environment	Campylobacter coli	828	ST-828CC	PRJEB11972	ERR1163458
4336	LDI12966	2014	environment	Campylobacter coli	827	ST-828CC	PRJEB11972	ERR1163460
4337	LDI12967	2014	environment	Campylobacter coli	827	ST-828CC	PRJEB11972	ERR1163461
4338	LDI12968	2014	environment	Campylobacter coli	827	ST-828CC	PRJEB11972	ERR1163462
4339	LDI12969	2014	environment	Campylobacter coli	827	ST-828CC	PRJEB11972	ERR1163463
4340	LDI12970	2004	environment	Campylobacter coli	1248	ST-828CC	PRJEB11972	ERR1163464
4341	LDI12971	2010	environment	Campylobacter coli	1774	ST-828CC	PRJEB11972	ERR1163465
4343	LDI12973	2014	environment	Campylobacter coli	825	ST-828CC	PRJEB11972	ERR1163467
4344	LDI12974	2014	environment	Campylobacter coli	827	ST-828CC	PRJEB11972	ERR1163468
4345	LDI12975	2014	environment	Campylobacter coli	827	ST-828CC	PRJEB11972	ERR1163469
4346	LDI12976	2014	environment	Campylobacter coli	827	ST-828CC	PRJEB11972	ERR1163470
4347	LDI12977	2014	environment	Campylobacter coli	827	ST-828CC	PRJEB11972	ERR1163471
4348	LDI12978	2005	environment	Campylobacter coli	827	ST-828CC	PRJEB11972	ERR1163472
4350	LDI12980	2014	environment	Campylobacter coli	827	ST-828CC	PRJEB11972	ERR1163474
4351	LDI12981	2014	environment	Campylobacter coli	827	ST-828CC	PRJEB11972	ERR1163475
4352	LDI13538	2013	environment	Campylobacter coli	828	ST-828CC	PRJEB11972	ERR1163476
4353	LDI13539	2007	environment	Campylobacter coli	1016	ST-828CC	PRJEB11972	ERR1163477
4354	LDI13540	2014	environment	Campylobacter coli	827	ST-828CC	PRJEB11972	ERR1163478
4355	LDI13542	2014	environment	Campylobacter coli	827	ST-828CC	PRJEB11972	ERR1163479
4356	LDI13543	2014	environment	Campylobacter coli	827	ST-828CC	PRJEB11972	ERR1163480
4357	LDI13544	2014	environment	Campylobacter coli	827	ST-828CC	PRJEB11972	ERR1163481
4358	LDI13545	2014	environment	Campylobacter coli	827	ST-828CC	PRJEB11972	ERR1163482
4359	LDI13546	2014	environment	Campylobacter coli	827	ST-828CC	PRJEB11972	ERR1163483
4360	LDI13547	2014	environment	Campylobacter coli	827	ST-828CC	PRJEB11972	ERR1163484
4361	LDI13548	2014	environment	Campylobacter coli	827	ST-828CC	PRJEB11972	ERR1163485
4362	LDI13549	2014	environment	Campylobacter coli	827	ST-828CC	PRJEB11972	ERR1163486
4363	LDI13550	2014	environment	Campylobacter coli	827	ST-828CC	PRJEB11972	ERR1163487
4364	LDI13551	2014	environment	Campylobacter coli	827	ST-828CC	PRJEB11972	ERR1163488
4366	LDI13553	2014	environment	Campylobacter coli	827	ST-828CC	PRJEB11972	ERR1163490
4367	LDI13554	2014	environment	Campylobacter coli	827	ST-828CC	PRJEB11972	ERR1163491
4368	LDI13555	2014	environment	Campylobacter coli	827	ST-828CC	PRJEB11972	ERR1163492
4371	LDI13558	2014	environment	Campylobacter coli	827	ST-828CC	PRJEB11972	ERR1163495
4372	LDI13559	2014	environment	Campylobacter coli	827	ST-828CC	PRJEB11972	ERR1163496
4373	LDI13560	2014	environment	Campylobacter coli	827	ST-828CC	PRJEB11972	ERR1163497
4374	LDI13561	2014	environment	Campylobacter coli	827	ST-828CC	PRJEB11972	ERR1163498
4375	LDI13562	2014	environment	Campylobacter coli	827	ST-828CC	PRJEB11972	ERR1163499
4376	LDI13563	2014	environment	Campylobacter coli	827	ST-828CC	PRJEB11972	ERR1163500
4377	LDI13564	2014	environment	Campylobacter coli	827	ST-828CC	PRJEB11972	ERR1163501
4378	LDI13565	2014	environment	Campylobacter coli	827	ST-828CC	PRJEB11972	ERR1163502
4379	LDI13566	2014	environment	Campylobacter coli	827	ST-828CC	PRJEB11972	ERR1163503
4380	LDI13567	2014	environment	Campylobacter coli	827	ST-828CC	PRJEB11972	ERR1163504
4381	LDI13568	2014	environment	Campylobacter coli	827	ST-828CC	PRJEB11972	ERR1163505
4382	LDI13569	2014	environment	Campylobacter coli	827	ST-828CC	PRJEB11972	ERR1163506
4383	LDI13570	2014	environment	Campylobacter coli	827	ST-828CC	PRJEB11972	ERR1163507
4385	LDI13572	2014	environment	Campylobacter coli	827	ST-828CC	PRJEB11972	ERR1163509
4386	LDI13573	2014	environment	Campylobacter coli	827	ST-828CC	PRJEB11972	ERR1163510
4387	LDI13574	2014	environment	Campylobacter coli	827	ST-828CC	PRJEB11972	ERR1163511
4388	LDI13575	2014	environment	Campylobacter coli	827	ST-828CC	PRJEB11972	ERR1163512
4389	LDI13576	2014	environment	Campylobacter coli	827	ST-828CC	PRJEB11972	ERR1163513
4391	LDI13578	2014	environment	Campylobacter coli	827	ST-828CC	PRJEB11972	ERR1163515
4392	LDI13579	2014	environment	Campylobacter coli	827	ST-828CC	PRJEB11972	ERR1163516
4393	LDI13580	2014	environment	Campylobacter coli	827	ST-828CC	PRJEB11972	ERR1163517
4394	LDI13581	2014	environment	Campylobacter coli	827	ST-828CC	PRJEB11972	ERR1163518
4395	LDI13582	2014	environment	Campylobacter coli	827	ST-828CC	PRJEB11972	ERR1163519
4396	LDI13583	2014	environment	Campylobacter coli	827	ST-828CC	PRJEB11972	ERR1163520
4397	LDI13584	2014	environment	Campylobacter coli	827	ST-828CC	PRJEB11972	ERR1163521
4398	LDI13585	2014	environment	Campylobacter coli	827	ST-828CC	PRJEB11972	ERR1163522
4399	LDI13586	2014	environment	Campylobacter coli	827	ST-828CC	PRJEB11972	ERR1163523
4400	LDI13587	2014	environment	Campylobacter coli	827	ST-828CC	PRJEB11972	ERR1163524
4401	LDI13588	2014	environment	Campylobacter coli	827	ST-828CC	PRJEB11972	ERR1163525
4402	LDI13589	2014	environment	Campylobacter coli	827	ST-828CC	PRJEB11972	ERR1163526
4403	LDI13590	2014	environment	Campylobacter coli	827	ST-828CC	PRJEB11972	ERR1163527
4404	LDI13591	2014	environment	Campylobacter coli	827	ST-828CC	PRJEB11972	ERR1163528
4405	LDI13592	2014	environment	Campylobacter coli	827	ST-828CC	PRJEB11972	ERR1163529
4406	LDI13593	2014	environment	Campylobacter coli	827	ST-828CC	PRJEB11972	ERR1163530
4407	LDI13594	2014	environment	Campylobacter coli	827	ST-828CC	PRJEB11972	ERR1163531
4408	LDI13595	2014	environment	Campylobacter coli	827	ST-828CC	PRJEB11972	ERR1163532
4409	LDI13596	2014	environment	Campylobacter coli	827	ST-828CC	PRJEB11972	ERR1163533
4410	LDI13597	2014	environment	Campylobacter coli	827	ST-828CC	PRJEB11972	ERR1163534
4411	LDI13598	2014	environment	Campylobacter coli	827	ST-828CC	PRJEB11972	ERR1163535
4413	LDI13600	2014	environment	Campylobacter coli	827	ST-828CC	PRJEB11972	ERR1163537
4414	LDI13601	2014	environment	Campylobacter coli	827	ST-828CC	PRJEB11972	ERR1163538
4415	LDI13602	2014	environment	Campylobacter coli	827	ST-828CC	PRJEB11972	ERR1163539
4416	LDI13603	2014	environment	Campylobacter coli	827	ST-828CC	PRJEB11972	ERR1163540
4417	LDI13604	2014	environment	Campylobacter coli	827	ST-828CC	PRJEB11972	ERR1163541
4418	LDI13605	2014	environment	Campylobacter coli	827	ST-828CC	PRJEB11972	ERR1163542
4420	LDI13607	2009	environment	Campylobacter coli	1614	ST-828CC	PRJEB11972	ERR1163544
4423	LDI13610	2004	environment	Campylobacter coli	827	ST-828CC	PRJEB11972	ERR1163547
4424	LDI13611	2005	environment	Campylobacter coli	1493	ST-828CC	PRJEB11972	ERR1163548
4425	LDI13612	2004	environment	Campylobacter coli	1090	ST-828CC	PRJEB11972	ERR1163549
4426	LDI13613	2004	environment	Campylobacter coli	1090	ST-828CC	PRJEB11972	ERR1163550
4427	LDI13614	2009	environment	Campylobacter coli	2195	ST-828CC	PRJEB11972	ERR1163551
4429	LDI13616	2004	environment	Campylobacter coli	1090	ST-828CC	PRJEB11972	ERR1163553
4430	LDI13617	2004	environment	Campylobacter coli	1090	ST-828CC	PRJEB11972	ERR1163554
4432	LDI13619	2005	environment	Campylobacter coli	1490	ST-828CC	PRJEB11972	ERR1163556
4433	LDI13620	2004	environment	Campylobacter coli	1090	ST-828CC	PRJEB11972	ERR1163557
4434	LDI13621	2004	environment	Campylobacter coli	1090	ST-828CC	PRJEB11972	ERR1163558
4435	LDI13622	2005	environment	Campylobacter coli	1488	ST-828CC	PRJEB11972	ERR1163559
4436	LDI13623	2004	environment	Campylobacter coli	1090	ST-828CC	PRJEB11972	ERR1163560
4437	LDI13624	2004	environment	Campylobacter coli	1090	ST-828CC	PRJEB11972	ERR1163561
4438	LDI13625	2004	environment	Campylobacter coli	1090	ST-828CC	PRJEB11972	ERR1163562
4439	LDI13626	2004	environment	Campylobacter coli	1090	ST-828CC	PRJEB11972	ERR1163563
4440	LDI13627	2004	environment	Campylobacter coli	1090	ST-828CC	PRJEB11972	ERR1163564
4441	LDI13628	2004	environment	Campylobacter coli	1090	ST-828CC	PRJEB11972	ERR1163565
4442	LDI13629	2004	environment	Campylobacter coli	1090	ST-828CC	PRJEB11972	ERR1163566
4444	LDI13631	2009	environment	Campylobacter coli	4149	ST-828CC	PRJEB11972	ERR1163568
4445	LDI13632	2004	environment	Campylobacter coli	1090	ST-828CC	PRJEB11972	ERR1163569
4446	LDI13633	2004	environment	Campylobacter coli	1090	ST-828CC	PRJEB11972	ERR1163570
4447	LDI13634	2004	environment	Campylobacter coli	1090	ST-828CC	PRJEB11972	ERR1163571
4448	LDI13635	2004	environment	Campylobacter coli	1090	ST-828CC	PRJEB11972	ERR1163572
4713	AC0264	2008	chicken	Campylobacter jejuni	19	ST-21CC	PRJNA357677	SRR5123337
4714	AC0281	2008	chicken	Campylobacter jejuni	19	ST-21CC	PRJNA357677	SRR5123317
4715	AC0302	2008	chicken	Campylobacter jejuni	290	ST-206CC	PRJNA357677	SRR5123444
4716	AC0400	2008	chicken	Campylobacter jejuni	45	ST-45CC	PRJNA357677	SRR5123373
4717	AC0465	2008	chicken	Campylobacter jejuni	1964	ST-45CC	PRJNA357677	SRR5123374
4718	AC0473	2008	chicken	Campylobacter jejuni	21	ST-21CC	PRJNA357677	SRR5123348
4719	AC0559	2008	chicken	Campylobacter jejuni	475	ST-48CC	PRJNA357677	SRR5123308
4720	AC0568	2008	chicken	Campylobacter jejuni	21	ST-21CC	PRJNA357677	SRR5123466
4721	AC0691	2008	chicken	Campylobacter jejuni	2197	ST-45CC	PRJNA357677	SRR5123474
4723	AC0791	2008	chicken	Campylobacter jejuni	5904	ST-48CC	PRJNA357677	SRR5123500
4725	AC0994	2008	chicken	Campylobacter jejuni	21	ST-21CC	PRJNA357677	SRR5123469
4726	AC1136	2008	chicken	Campylobacter jejuni	19	ST-21CC	PRJNA357677	SRR5123333
4727	AC1151	2008	chicken	Campylobacter jejuni	883	ST-21CC	PRJNA357677	SRR5123478
4728	AC1363	2008	chicken	Campylobacter jejuni	122	ST-206CC	PRJNA357677	SRR5123494
4730	AC1476	2008	chicken	Campylobacter jejuni	19	ST-21CC	PRJNA357677	SRR5123496
4731	AC2327	2008	chicken	Campylobacter jejuni	572	ST-206CC	PRJNA357677	SRR5123298
4732	AC2811	2008	chicken	Campylobacter jejuni	21	ST-21CC	PRJNA357677	SRR5123504
4733	AC2823	2008	chicken	Campylobacter jejuni	19	ST-21CC	PRJNA357677	SRR5123301
4734	AC3107	2008	chicken	Campylobacter jejuni	19	ST-21CC	PRJNA357677	SRR5123322
4735	AC3201	2008	chicken	Campylobacter jejuni	50	ST-21CC	PRJNA357677	SRR5123338
4736	AC3497	2008	chicken	Campylobacter jejuni	19	ST-21CC	PRJNA357677	SRR5123344
4737	AC3940	2008	chicken	Campylobacter jejuni	221	ST-206CC	PRJNA357677	SRR5123483
4738	AC4322	2008	chicken	Campylobacter jejuni	4823	ST-464CC	PRJNA357677	SRR5123475
4739	AC4401	2008	chicken	Campylobacter jejuni	6360	ST-353CC	PRJNA357677	SRR5123358
4742	C0113	2009	chicken	Campylobacter jejuni	45	ST-45CC	PRJNA357677	SRR5123371
4744	C0185	2009	chicken	Campylobacter jejuni	19	ST-21CC	PRJNA357677	SRR5123354
4745	C0191	2009	chicken	Campylobacter jejuni	464	ST-464CC	PRJNA357677	SRR5123477
4746	C0230	2009	chicken	Campylobacter jejuni	47	ST-21CC	PRJNA357677	SRR5123397
4747	C0274	2009	chicken	Campylobacter jejuni	19	ST-21CC	PRJNA357677	SRR5123472
4748	C0276	2009	chicken	Campylobacter jejuni	19	ST-21CC	PRJNA357677	SRR5123455
4749	C0303	2009	chicken	Campylobacter jejuni	475	ST-48CC	PRJNA357677	SRR5123363
4750	C0402	2009	chicken	Campylobacter jejuni	19	ST-21CC	PRJNA357677	SRR5123458
4751	C0519	2009	chicken	Campylobacter jejuni	19	ST-21CC	PRJNA357677	SRR5123353
4752	C0531	2009	chicken	Campylobacter jejuni	3547	ST-206CC	PRJNA357677	SRR5123394
4753	C0743	2009	chicken	Campylobacter jejuni	48	ST-48CC	PRJNA357677	SRR5123309
4754	C0757	2009	chicken	Campylobacter jejuni	2882	ST-353CC	PRJNA357677	SRR5123380
4755	C0784	2009	chicken	Campylobacter jejuni	3633	ST-21CC	PRJNA357677	SRR5123316
4756	C0848	2009	chicken	Campylobacter jejuni	137	ST-45CC	PRJNA357677	SRR5123443
4757	C1055	2009	chicken	Campylobacter jejuni	334	ST-45CC	PRJNA357677	SRR5123479
4758	C1061	2009	chicken	Campylobacter jejuni	19	ST-21CC	PRJNA357677	SRR5123393
4759	C1141	2009	chicken	Campylobacter jejuni	19	ST-21CC	PRJNA357677	SRR5123307
4760	C1251	2009	chicken	Campylobacter jejuni	21	ST-21CC	PRJNA357677	SRR5123405
4761	C1267	2009	chicken	Campylobacter jejuni	21	ST-21CC	PRJNA357677	SRR5123331
4763	C1516	2009	chicken	Campylobacter jejuni	19	ST-21CC	PRJNA357677	SRR5123501
4764	C1656	2009	chicken	Campylobacter jejuni	400	ST-353CC	PRJNA357677	SRR5123367
4765	C1658	2009	chicken	Campylobacter jejuni	464	ST-464CC	PRJNA357677	SRR5123502
4767	C1863	2009	chicken	Campylobacter jejuni	51	ST-443CC	PRJNA357677	SRR5123449
4768	C1871	2009	chicken	Campylobacter jejuni	21	ST-21CC	PRJNA357677	SRR5123352
4769	C2094	2009	chicken	Campylobacter jejuni	5138	ST-206CC	PRJNA357677	SRR5123440
4771	C2228	2009	chicken	Campylobacter jejuni	354	ST-354CC	PRJNA357677	SRR5123451
4772	C2234	2009	chicken	Campylobacter jejuni	21	ST-21CC	PRJNA357677	SRR5123468
4773	C2240	2009	chicken	Campylobacter jejuni	45	ST-45CC	PRJNA357677	SRR5123395
4774	C2244	2009	chicken	Campylobacter jejuni	48	ST-48CC	PRJNA357677	SRR5123342
4775	C2257	2009	chicken	Campylobacter jejuni	572	ST-206CC	PRJNA357677	SRR5123418
4776	C97anses640	2008	chicken	Campylobacter jejuni	334	ST-45CC	PRJNA357677	SRR5123410
4777	CB0004	2013	cattle	Campylobacter jejuni	45	ST-45CC	PRJNA357677	SRR5123437
4778	CB0011	2013	cattle	Campylobacter jejuni	19	ST-21CC	PRJNA357677	SRR5123350
4779	CB0012	2013	cattle	Campylobacter jejuni	21	ST-21CC	PRJNA357677	SRR5123335
4780	CB0013	2013	cattle	Campylobacter jejuni	48	ST-48CC	PRJNA357677	SRR5123419
4781	CB0023	2013	cattle	Campylobacter jejuni	5359	ST-48CC	PRJNA357677	SRR5123341
4782	CB0030	2013	cattle	Campylobacter jejuni	21	ST-21CC	PRJNA357677	SRR5123389
4783	CB0031	2013	cattle	Campylobacter jejuni	586	ST-42CC	PRJNA357677	SRR5123387
4784	CB0061	2013	cattle	Campylobacter jejuni	48	ST-48CC	PRJNA357677	SRR5123366
4785	CB0072	2013	cattle	Campylobacter jejuni	19	ST-21CC	PRJNA357677	SRR5123456
4786	CB0084	2013	cattle	Campylobacter jejuni	418	ST-45CC	PRJNA357677	SRR5123432
4787	CB0089	2013	cattle	Campylobacter jejuni	270	ST-403CC	PRJNA357677	SRR5123427
4788	CB0091	2013	cattle	Campylobacter jejuni	42	ST-42CC	PRJNA357677	SRR5123447
4789	CB0096	2013	cattle	Campylobacter jejuni	45	ST-45CC	PRJNA357677	SRR5123336
4790	CTA007	2014	dog	Campylobacter jejuni	8568	ST-21CC	PRJNA357677	SRR5123378
4791	CTA011	2014	cat	Campylobacter jejuni	6360	ST-353CC	PRJNA357677	SRR5123506
4795	CTA035	2015	cat	Campylobacter jejuni	8663	ST-42CC	PRJNA357677	SRR5123321
4797	CTA043	2015	dog	Campylobacter jejuni	45	ST-45CC	PRJNA357677	SRR5123411
4798	CTA057	2015	dog	Campylobacter jejuni	270	ST-403CC	PRJNA357677	SRR5123441
4800	CTA082	2015	dog	Campylobacter jejuni	122	ST-206CC	PRJNA357677	SRR5123492
4801	CTA093	2015	dog	Campylobacter jejuni	50	ST-21CC	PRJNA357677	SRR5123497
4802	CTA110	2015	dog	Campylobacter jejuni	353	ST-353CC	PRJNA357677	SRR5123507
4803	CTA179	2015	dog	Campylobacter jejuni	45	ST-45CC	PRJNA357677	SRR5123433
4804	CTA186	2015	cat	Campylobacter jejuni	122	ST-206CC	PRJNA357677	SRR5123442
4805	CTA201	2015	dog	Campylobacter jejuni	6674	ST-403CC	PRJNA357677	SRR5123491
4806	CTA215	2015	dog	Campylobacter jejuni	257	ST-257CC	PRJNA357677	SRR5123423
4808	CTA242	2015	dog	Campylobacter jejuni	122	ST-206CC	PRJNA357677	SRR5123364
4809	CTA244	2015	dog	Campylobacter jejuni	45	ST-45CC	PRJNA357677	SRR5123416
4811	CTA277	2015	dog	Campylobacter jejuni	45	ST-45CC	PRJNA357677	SRR5123407
4816	CTA321	2015	dog	Campylobacter jejuni	3574	ST-21CC	PRJNA357677	SRR5123436
4825	CTA526	2015	cat	Campylobacter jejuni	5982	ST-1825CC	PRJNA357677	SRR5123379
4828	CTA595	2015	dog	Campylobacter jejuni	45	ST-45CC	PRJNA357677	SRR5123426
4829	CTA628	2015	dog	Campylobacter jejuni	6674	ST-403CC	PRJNA357677	SRR5123413
4830	CTA666	2015	dog	Campylobacter jejuni	45	ST-45CC	PRJNA357677	SRR5123330
4832	CTA693	2015	dog	Campylobacter jejuni	50	ST-21CC	PRJNA357677	SRR5123404
4833	CTA702	2015	dog	Campylobacter jejuni	45	ST-45CC	PRJNA357677	SRR5123486
4834	CTA710	2015	dog	Campylobacter jejuni	21	ST-45CC	PRJNA357677	SRR5123434
4838	CTA780	2015	dog	Campylobacter jejuni	45	ST-45CC	PRJNA357677	SRR5123384
4845	ECR105.1	2008	chicken	Campylobacter jejuni	3574	ST-21CC	PRJNA357677	SRR5123296
4846	ECR150.1	2008	chicken	Campylobacter jejuni	6076	ST-45CC	PRJNA357677	SRR5123503
4847	H0026	2009	human	Campylobacter jejuni	475	ST-48CC	PRJNA357677	SRR5123459
4848	H0035	2009	human	Campylobacter jejuni	21	ST-21CC	PRJNA357677	SRR5123430
4849	H0044	2009	human	Campylobacter jejuni	475	ST-48CC	PRJNA357677	SRR5123408
4850	H0058	2009	human	Campylobacter jejuni	21	ST-21CC	PRJNA357677	SRR5123332
4851	H0065	2009	human	Campylobacter jejuni	19	ST-21CC	PRJNA357677	SRR5123396
4852	H0070	2009	human	Campylobacter jejuni	46	ST-206CC	PRJNA357677	SRR5123425
4853	H0079	2009	human	Campylobacter jejuni	21	ST-21CC	PRJNA357677	SRR5123463
4854	H0094	2009	human	Campylobacter jejuni	48	ST-48CC	PRJNA357677	SRR5123428
4855	H0097	2009	human	Campylobacter jejuni	5740	ST-206CC	PRJNA357677	SRR5123334
4856	H0148	2009	human	Campylobacter jejuni	2882	ST-353CC	PRJNA357677	SRR5123417
4857	H0149	2009	human	Campylobacter jejuni	21	ST-21CC	PRJNA357677	SRR5123306
4858	H0198	2009	human	Campylobacter jejuni	400	ST-353CC	PRJNA357677	SRR5123388
4859	H0232	2009	human	Campylobacter jejuni	883	ST-21CC	PRJNA357677	SRR5123323
4860	H0234	2009	human	Campylobacter jejuni	1949	ST-21CC	PRJNA357677	SRR5123383
4862	H0271	2009	human	Campylobacter jejuni	2262	ST-48CC	PRJNA357677	SRR5123324
4863	H0296	2009	human	Campylobacter jejuni	21	ST-21CC	PRJNA357677	SRR5123399
4864	H0357	2009	human	Campylobacter jejuni	45	ST-45CC	PRJNA357677	SRR5123391
4865	H0436	2009	human	Campylobacter jejuni	45	ST-45CC	PRJNA357677	SRR5123303
4866	H0450	2009	human	Campylobacter jejuni	418	ST-45CC	PRJNA357677	SRR5123461
4867	H0465	2009	human	Campylobacter jejuni	21	ST-21CC	PRJNA357677	SRR5123487
4868	H0483	2009	human	Campylobacter jejuni	290	ST-206CC	PRJNA357677	SRR5123476
4869	H0544	2009	human	Campylobacter jejuni	464	ST-464CC	PRJNA357677	SRR5123457
4871	H0604	2009	human	Campylobacter jejuni	464	ST-464CC	PRJNA357677	SRR5123505
4872	H0624	2009	human	Campylobacter jejuni	21	ST-21CC	PRJNA357677	SRR5123471
4873	H0642	2009	human	Campylobacter jejuni	21	ST-21CC	PRJNA357677	SRR5123313
4874	H0677	2009	human	Campylobacter jejuni	572	ST-206CC	PRJNA357677	SRR5123369
4875	H0679	2009	human	Campylobacter jejuni	5751	ST-353CC	PRJNA357677	SRR5123453
[truncated: 427 more rows]
